# Supplementary material for: A Novel Approach for Discovering Condition-Specific Correlations of Gene Expressions within Biological Pathways by Using Cloud Computing Technology
Source: Biomed Res Int. 2014 Jan 22;2014:763237. doi: 10.1155/2014/763237 (PMC3919110; doi:10.1155/2014/763237)
Supplement: Supplementary file 1 — Figure S1. The differential correlation of gene expression between relapse and nonrelapse samples in pathways in cancer of the KEGG. Table S1: Correlations of gene expressions between nonrelapse and relapse samples in three data sets. Table S2: Gene expression correlations between relapse and nonrelapse samples in Pathways in Cancer. [file 763237.f1.zip]

Archive with 5 entries (4 files):
- 763237.f1/
- 763237.f1/Figure S1_The differential gene expression correlations between relapse and nonrelapse samples in pathways in cancer of the KEGG.pptx
- 763237.f1/Table S1.docx
- 763237.f1/Table S1.pdf
- 763237.f1/Table S2.xlsx
