# Supplementary material for: A Novel Approach for Discovering Condition-Specific Correlations of Gene Expressions within Biological Pathways by Using Cloud Computing Technology
Source: Biomed Res Int. 2014 Jan 22;2014:763237. doi: 10.1155/2014/763237 (PMC3919110; doi:10.1155/2014/763237)
Supplement: Supplementary file 1 — Figure S1. The differential correlation of gene expression between relapse and nonrelapse samples in pathways in cancer of the KEGG. Table S1: Correlations of gene expressions between nonrelapse and relapse samples in three data sets. Table S2: Gene expression correlations between relapse and nonrelapse samples in Pathways in Cancer. [file 763237.f1.zip › 763237.f1/Table S2.xlsx]

## Sheet: 工作表1
KEGG_PathwayID	Gene1_EntrezID	Gene2_EntrezID	Avg_Gene1_R	Avg_Gene1_NR	Avg_Gene2_R	Avg_Gene2_NR	Dif_Gene1	Dif_Gene2	Cor_NR	Cor_R	Dif_cor
hsa04010	1845	5599	8.75559	8.79569	6.72214	6.72965	-0.0400924	-0.00750259	0.0850004	-0.250858	-0.335858		Note:
hsa04060	3605	23765	4.82498	4.8392	7.72842	7.7667	-0.0142223	-0.0382813	0.192251	-0.127025	-0.319275		Avg_Gene1_R: average expressoin of gene1 in relapse samples
hsa04062	10681	23533	7.3372	7.38955	7.14286	7.13249	-0.0523551	0.0103674	-0.127782	0.181173	0.308956		Avg_Gene1_NR: average expressoin of gene1 in non-relapse samples
hsa04062	6362	2829	6.71999	6.67447	5.09519	5.0823	0.0455155	0.0128828	0.164157	-0.126083	-0.29024		Avg_Gene2_R: average expressoin of gene2 in relapse samples
hsa04150	3667	5294	7.28569	7.4128	5.0012	5.02485	-0.127108	-0.0236442	-0.358333	-0.0155599	0.342773		Avg_Gene2_NR: average expressoin of gene2 in non-relapse samples
hsa04150	3667	5291	7.28569	7.4128	7.32909	7.2281	-0.127108	0.100992	0.129428	-0.170422	-0.29985		Dif_Gene1: Avg_Gene1_R-Avg_Gene1_NR
hsa04151	2249	1956	7.50128	7.51118	7.53737	7.70189	-0.00989701	-0.164522	0.338756	0.0146334	-0.324123		Dif_Gene2: Avg_Gene2_R-Avg_Gene2_NR
hsa04151	3667	5291	7.28569	7.4128	7.32909	7.2281	-0.127108	0.100992	0.129428	-0.170422	-0.29985		Cor_NR: correlation of gene expression between gene1 and gene2 in non-relapse samples
hsa04151	1435	3815	7.61911	7.68663	7.44562	7.78325	-0.0675202	-0.337624	-0.156281	0.140663	0.296944		Cor_R: correlation of gene expression between gene1 and gene2 in relapse samples
hsa04151	1942	3480	9.22945	9.21888	8.20933	8.35191	0.0105702	-0.142578	0.256948	-0.0235326	-0.28048		Dif_cor: Cor_NR-Cor_R
hsa04310	6425	7481	5.29653	5.31486	6.61595	6.67512	-0.018332	-0.0591694	0.168251	0.466368	0.298117
hsa04520	7454	60	9.28739	9.31336	13.6333	13.6054	-0.0259716	0.0279287	0.226209	-0.164771	-0.390981
hsa04530	5588	60	7.22314	7.23158	13.6333	13.6054	-0.0084436	0.0279287	0.0946376	-0.24243	-0.337068
hsa04612	3133	3806	11.2471	11.2942	7.19874	7.21767	-0.0470655	-0.0189316	0.00272376	-0.288603	-0.291327
hsa04620	8737	7189	6.72917	6.71746	6.8013	6.83113	0.0117125	-0.0298313	-0.0125067	0.295909	0.308416
hsa04630	6778	8651	9.33555	9.42348	6.00936	6.01244	-0.0879295	-0.00308074	-0.0746826	0.231024	0.305707
hsa04666	10810	10109	6.72052	6.75157	10.2568	10.1475	-0.0310521	0.109359	-0.195366	0.107651	0.303018
hsa04722	3667	5294	7.28569	7.4128	5.0012	5.02485	-0.127108	-0.0236442	-0.358333	-0.0155599	0.342773
hsa04722	6196	4893	7.1429	7.30428	6.47034	6.33549	-0.161375	0.134847	-0.229766	0.0726412	0.302407
hsa04722	3667	5291	7.28569	7.4128	7.32909	7.2281	-0.127108	0.100992	0.129428	-0.170422	-0.29985
hsa04725	10681	23533	7.3372	7.38955	7.14286	7.13249	-0.0523551	0.0103674	-0.127782	0.181173	0.308956
hsa04910	3667	5294	7.28569	7.4128	5.0012	5.02485	-0.127108	-0.0236442	-0.358333	-0.0155599	0.342773
hsa04910	3667	5291	7.28569	7.4128	7.32909	7.2281	-0.127108	0.100992	0.129428	-0.170422	-0.29985
hsa04930	3667	5294	7.28569	7.4128	5.0012	5.02485	-0.127108	-0.0236442	-0.358333	-0.0155599	0.342773
hsa04930	3667	5291	7.28569	7.4128	7.32909	7.2281	-0.127108	0.100992	0.129428	-0.170422	-0.29985
hsa04960	3667	5294	7.28569	7.4128	5.0012	5.02485	-0.127108	-0.0236442	-0.358333	-0.0155599	0.342773
hsa04960	3667	5291	7.28569	7.4128	7.32909	7.2281	-0.127108	0.100992	0.129428	-0.170422	-0.29985
hsa05012	291	54205	7.84965	7.73527	10.3185	10.1172	0.114382	0.201268	-0.0302559	0.250283	0.280539
hsa05020	5621	581	8.03606	8.14686	6.23099	6.12781	-0.110798	0.103177	-0.064983	0.223518	0.288501
hsa05152	5595	51561	8.63806	8.6412	6.10995	6.13479	-0.00314297	-0.02484	0.0721225	0.386465	0.314343
hsa05200	4791	5743	6.16155	6.13686	4.44475	4.57786	0.0246889	-0.133116	-0.122909	0.245144	0.368053
hsa05200	3725	4312	9.55671	9.72251	5.94474	5.24006	-0.165802	0.704677	-0.250789	0.0401512	0.29094
hsa05200	861	1050	9.42196	9.50729	8.34804	8.36041	-0.0853291	-0.0123674	-0.163561	0.127287	0.290848
hsa05200	3725	2277	9.55671	9.72251	6.20223	6.30041	-0.165802	-0.0981852	0.329794	0.0515654	-0.278229
hsa05211	112399	2034	6.643	6.5806	9.43202	9.55536	0.0624068	-0.123342	-0.0123729	0.271265	0.283638
hsa05218	2249	1956	7.50128	7.51118	7.53737	7.70189	-0.00989701	-0.164522	0.338756	0.0146334	-0.324123
hsa05221	861	1050	9.42196	9.50729	8.34804	8.36041	-0.0853291	-0.0123674	-0.163561	0.127287	0.290848
hsa03013	26999	9470	7.62488	7.67566	8.65186	8.48829	-0.050773	0.163569	-0.0144427	-0.226237	-0.211794
hsa03013	8890	8894	8.98874	8.96962	9.54483	9.35051	0.0191242	0.194324	-0.0974801	0.0967199	0.1942
hsa03013	26999	1977	7.62488	7.67566	7.80938	7.74571	-0.050773	0.0636716	-0.0786986	-0.18992	-0.111221
hsa03013	23191	9470	10.1894	10.1565	8.65186	8.48829	0.0328472	0.163569	0.0938729	0.196531	0.102658
hsa03013	1975	1974	10.2247	10.3276	11.483	11.5377	-0.102964	-0.054747	0.204842	0.105154	-0.0996885
hsa03013	8892	8894	7.74231	7.64565	9.54483	9.35051	0.0966584	0.194324	0.188438	0.285076	0.0966384
hsa03013	1967	8894	8.25796	8.22006	9.54483	9.35051	0.0378968	0.194324	0.172126	0.257004	0.0848785
hsa03013	8892	1965	7.74231	7.64565	9.12688	8.97188	0.0966584	0.154996	0.445667	0.528994	0.0833275
hsa03013	1967	1968	8.25796	8.22006	7.19405	7.2294	0.0378968	-0.035343	0.0244641	0.0928608	0.0683967
hsa03013	8891	1968	8.20002	8.1384	7.19405	7.2294	0.0616206	-0.035343	0.0990853	0.0353226	-0.0637627
hsa03013	1975	1973	10.2247	10.3276	11.4849	11.48	-0.102964	0.00497038	0.0393151	0.100387	0.0610718
hsa03013	8890	1965	8.98874	8.96962	9.12688	8.97188	0.0191242	0.154996	0.063818	0.124487	0.0606692
hsa03013	8893	1965	8.21025	8.19777	9.12688	8.97188	0.0124812	0.154996	0.141559	0.0871784	-0.0543809
hsa03013	8891	8894	8.20002	8.1384	9.54483	9.35051	0.0616206	0.194324	0.225	0.277869	0.052869
hsa03013	8893	1968	8.21025	8.19777	7.19405	7.2294	0.0124812	-0.035343	-0.0981481	-0.148968	-0.0508197
hsa03013	23191	1977	10.1894	10.1565	7.80938	7.74571	0.0328472	0.0636716	0.293359	0.341953	0.0485945
hsa03013	1967	1965	8.25796	8.22006	9.12688	8.97188	0.0378968	0.154996	0.132873	0.176903	0.04403
hsa03013	8891	1965	8.20002	8.1384	9.12688	8.97188	0.0616206	0.154996	0.185453	0.151628	-0.0338242
hsa03013	8890	1968	8.98874	8.96962	7.19405	7.2294	0.0191242	-0.035343	0.0779186	0.0599467	-0.0179719
hsa03013	8893	8894	8.21025	8.19777	9.54483	9.35051	0.0124812	0.194324	-0.0278638	-0.0163652	0.0114986
hsa03013	8892	1968	7.74231	7.64565	7.19405	7.2294	0.0966584	-0.035343	-0.013618	-0.0110363	0.00258175
hsa03018	5042	29883	11.5928	11.5699	8.98722	9.0821	0.0228994	-0.0948841	-0.00601029	-0.147254	-0.141244
hsa03018	26986	29883	12.5162	12.4801	8.98722	9.0821	0.0360591	-0.0948841	0.0179919	-0.0909763	-0.108968
hsa03018	5042	9337	11.5928	11.5699	7.57815	7.56718	0.0228994	0.010976	-0.349553	-0.276839	0.0727145
hsa03018	8761	9337	9.23434	9.2328	7.57815	7.56718	0.00153936	0.010976	0.0438438	-0.024202	-0.0680458
hsa03018	8761	29883	9.23434	9.2328	8.98722	9.0821	0.00153936	-0.0948841	0.0155198	0.0713079	0.0557881
hsa03018	26986	9337	12.5162	12.4801	7.57815	7.56718	0.0360591	0.010976	-0.196488	-0.183458	0.0130296
hsa03460	675	5888	4.06492	4.037	6.27016	6.1041	0.027924	0.166059	0.387387	0.203141	-0.184246
hsa03460	9894	545	7.24898	7.22782	7.66587	7.6266	0.0211607	0.0392782	0.148372	0.0118311	-0.136541
hsa04010	4763	6237	7.59052	7.65154	7.41207	7.44132	-0.0610188	-0.0292485	0.0442423	-0.211436	-0.255678
hsa04010	5778	5599	7.12551	7.14233	6.72214	6.72965	-0.016821	-0.00750259	0.227133	-0.0202967	-0.24743
hsa04010	1850	5600	7.03834	7.00325	7.19314	7.19586	0.0350937	-0.00272372	0.244051	0.0100242	-0.234027
hsa04010	1849	5601	6.8878	6.89067	7.92189	7.76434	-0.00287582	0.15755	0.0473419	-0.183857	-0.231199
hsa04010	5923	3845	6.37442	6.374	9.21437	9.25784	0.0004137	-0.0434751	-0.0244493	-0.253184	-0.228735
hsa04010	55970	5922	9.20144	9.36024	5.43043	5.46164	-0.158804	-0.0312077	-0.0563055	0.167896	0.224202
hsa04010	6655	4893	7.63866	7.66901	6.47034	6.33549	-0.0303502	0.134847	-0.105406	0.114827	0.220233
hsa04010	4763	3265	7.59052	7.65154	7.33337	7.20237	-0.0610188	0.131	0.00649781	-0.21121	-0.217707
hsa04010	5801	5599	4.51968	4.49499	6.72214	6.72965	0.0246873	-0.00750259	0.363578	0.152786	-0.210792
hsa04010	5601	4772	7.92189	7.76434	7.85117	7.88518	0.15755	-0.0340155	0.0106542	-0.200099	-0.210753
hsa04010	25780	4893	5.55035	5.54029	6.47034	6.33549	0.0100601	0.134847	0.202534	-0.00739504	-0.209929
hsa04010	3554	836	8.48957	8.55534	6.96384	6.85781	-0.0657694	0.106032	0.0108477	0.218641	0.207793
hsa04010	2250	2263	5.43617	5.46392	7.92507	8.1276	-0.0277505	-0.202529	-0.00749657	0.19843	0.205926
hsa04010	2258	2261	7.3703	7.35538	7.53844	7.4405	0.0149202	0.0979386	-0.0155264	-0.221402	-0.205876
hsa04010	2257	2260	4.76446	4.75653	8.67126	8.69421	0.00792604	-0.0229527	-0.190195	0.0122814	0.202476
hsa04010	26291	2260	5.7295	5.72743	8.67126	8.69421	0.00207056	-0.0229527	-0.231602	-0.0405246	0.191077
hsa04010	5922	22808	5.43043	5.46164	6.17706	6.18375	-0.0312077	-0.0066931	0.174377	-0.00849707	-0.182874
hsa04010	4893	5894	6.47034	6.33549	8.55272	8.5521	0.134847	0.000619639	0.0207402	0.200189	0.179449
hsa04010	1845	5602	8.75559	8.79569	7.28621	7.2777	-0.0400924	0.00850272	-0.0266407	-0.205401	-0.17876
hsa04010	2259	2263	4.83469	4.84891	7.92507	8.1276	-0.0142148	-0.202529	0.0179221	0.196614	0.178692
hsa04010	7040	7048	7.64629	7.67074	8.43054	8.69945	-0.0244529	-0.268912	0.232241	0.4093	0.17706
hsa04010	6655	3265	7.63866	7.66901	7.33337	7.20237	-0.0303502	0.131	-0.0257369	-0.202332	-0.176595
hsa04010	5922	3265	5.43043	5.46164	7.33337	7.20237	-0.0312077	0.131	-0.0910558	-0.265006	-0.17395
hsa04010	1846	6300	7.83315	8.12445	6.15488	6.13066	-0.291303	0.0242237	-0.192184	-0.0246861	0.167498
hsa04010	2258	2263	7.3703	7.35538	7.92507	8.1276	0.0149202	-0.202529	0.0493734	-0.117422	-0.166796
hsa04010	5906	673	8.7428	8.73932	6.33954	6.30452	0.00348063	0.0350257	-0.0955178	-0.260835	-0.165318
hsa04010	1848	5595	8.59468	8.71524	8.63806	8.6412	-0.120556	-0.00314297	-0.0340759	-0.193465	-0.159389
hsa04010	207	4217	9.05306	8.99951	7.2968	7.3727	0.0535496	-0.0759037	-0.0265523	0.129634	0.156186
hsa04010	9693	6237	8.13977	8.17587	7.41207	7.44132	-0.0361097	-0.0292485	-0.122615	0.0335484	0.156164
hsa04010	207	6416	9.05306	8.99951	7.37983	7.45656	0.0535496	-0.0767337	0.0445162	-0.106344	-0.150861
hsa04010	2252	2264	4.71557	4.77863	6.14962	6.12	-0.0630591	0.0296194	-0.0102281	-0.161082	-0.150854
hsa04010	2247	2263	5.24513	5.2976	7.92507	8.1276	-0.0524731	-0.202529	0.0651322	0.215442	0.15031
hsa04010	5921	4893	9.44693	9.47356	6.47034	6.33549	-0.0266295	0.134847	-0.152733	-0.00256141	0.150171
hsa04010	7850	836	5.83125	5.86314	6.96384	6.85781	-0.0318927	0.106032	0.215526	0.0663389	-0.149187
hsa04010	3303	5599	11.3565	11.217	6.72214	6.72965	0.139543	-0.00750259	-0.0374401	0.111458	0.148898
hsa04010	56940	5600	8.26673	8.23884	7.19314	7.19586	0.0278897	-0.00272372	-0.0258709	0.1223	0.148171
hsa04010	10235	3845	6.83888	6.84471	9.21437	9.25784	-0.00582659	-0.0434751	0.0057434	-0.142071	-0.147815
hsa04010	4893	673	6.47034	6.33549	6.33954	6.30452	0.134847	0.0350257	0.139383	-0.00836289	-0.147746
hsa04010	9693	3845	8.13977	8.17587	9.21437	9.25784	-0.0361097	-0.0434751	-0.0258704	0.120546	0.146417
hsa04010	5921	6237	9.44693	9.47356	7.41207	7.44132	-0.0266295	-0.0292485	0.0622105	-0.0836504	-0.145861
hsa04010	5778	5595	7.12551	7.14233	8.63806	8.6412	-0.016821	-0.00314297	-0.0486211	0.0957867	0.144408
hsa04010	10125	4893	6.42887	6.51553	6.47034	6.33549	-0.0866555	0.134847	0.157314	0.015783	-0.141531
hsa04010	5536	4217	7.18615	7.1081	7.2968	7.3727	0.078044	-0.0759037	-0.0786653	-0.219715	-0.141049
hsa04010	22800	673	6.93548	6.96856	6.33954	6.30452	-0.0330773	0.0350257	0.00655061	-0.134132	-0.140683
hsa04010	1852	5599	5.94331	5.92274	6.72214	6.72965	0.0205771	-0.00750259	0.252669	0.112023	-0.140646
hsa04010	1843	5594	10.3705	10.6504	8.01757	7.90518	-0.279897	0.112387	-0.0727606	0.067195	0.139956
hsa04010	8822	2260	5.61993	5.63565	8.67126	8.69421	-0.0157176	-0.0229527	-0.224929	-0.0857315	0.139198
hsa04010	11072	5603	7.86537	7.79015	8.01431	7.90187	0.0752158	0.112439	0.135145	-0.00352256	-0.138667
hsa04010	5602	4775	7.28621	7.2777	7.36768	7.29719	0.00850272	0.0704842	-0.0301216	-0.16772	-0.137598
hsa04010	56940	5601	8.26673	8.23884	7.92189	7.76434	0.0278897	0.15755	0.0126373	-0.124581	-0.137218
hsa04010	2253	2263	4.00098	4.00972	7.92507	8.1276	-0.00873731	-0.202529	-0.103826	0.0322561	0.136082
hsa04010	3845	673	9.21437	9.25784	6.33954	6.30452	-0.0434751	0.0350257	0.000946771	-0.134943	-0.13589
hsa04010	5494	6416	8.79172	8.81162	7.37983	7.45656	-0.0199064	-0.0767337	0.343543	0.20903	-0.134513
hsa04010	8074	2260	6.20236	6.22512	8.67126	8.69421	-0.0227667	-0.0229527	-0.18214	-0.0497181	0.132422
hsa04010	3845	4342	9.21437	9.25784	5.36808	5.34474	-0.0434751	0.0233373	-0.0495312	-0.181781	-0.13225
hsa04010	1847	1432	8.39707	8.46901	8.69255	8.63297	-0.0719421	0.0595813	0.030134	-0.102013	-0.132147
hsa04010	2251	2260	6.91769	6.92607	8.67126	8.69421	-0.00837941	-0.0229527	-0.221004	-0.0900782	0.130926
hsa04010	11072	5599	7.86537	7.79015	6.72214	6.72965	0.0752158	-0.00750259	-0.102809	0.0270579	0.129867
hsa04010	1850	6300	7.03834	7.00325	6.15488	6.13066	0.0350937	0.0242237	0.11769	-0.00966917	-0.127359
hsa04010	5778	5594	7.12551	7.14233	8.01757	7.90518	-0.016821	0.112387	-0.0645388	-0.190854	-0.126315
hsa04010	11072	6300	7.86537	7.79015	6.15488	6.13066	0.0752158	0.0242237	-0.0736757	0.0524684	0.126144
hsa04010	8823	2263	6.00902	6.03287	7.92507	8.1276	-0.0238463	-0.202529	-0.0799201	0.0452156	0.125136
hsa04010	1852	5602	5.94331	5.92274	7.28621	7.2777	0.0205771	0.00850272	0.0503914	-0.0745765	-0.124968
hsa04010	2248	2261	5.00941	5.00836	7.53844	7.4405	0.0010447	0.0979386	-0.026262	0.0975264	0.123788
hsa04010	8817	2263	6.16872	6.23547	7.92507	8.1276	-0.066753	-0.202529	0.00299152	0.126773	0.123782
hsa04010	56940	5599	8.26673	8.23884	6.72214	6.72965	0.0278897	-0.00750259	-0.206065	-0.0836797	0.122385
hsa04010	2258	2260	7.3703	7.35538	8.67126	8.69421	0.0149202	-0.0229527	0.0486026	-0.0732289	-0.121832
hsa04010	11221	5602	7.49008	7.48055	7.28621	7.2777	0.00953406	0.00850272	0.0287705	0.150404	0.121634
hsa04010	10125	22800	6.42887	6.51553	6.93548	6.96856	-0.0866555	-0.0330773	-0.0169168	0.103979	0.120896
hsa04010	5778	5602	7.12551	7.14233	7.28621	7.2777	-0.016821	0.00850272	0.200127	0.0794464	-0.120681
hsa04010	5801	6300	4.51968	4.49499	6.15488	6.13066	0.0246873	0.0242237	0.0978546	-0.0228228	-0.120677
hsa04010	8822	2261	5.61993	5.63565	7.53844	7.4405	-0.0157176	0.0979386	0.041745	-0.0775334	-0.119278
hsa04010	2254	2263	5.7758	5.8257	7.92507	8.1276	-0.0498946	-0.202529	0.0860555	0.205062	0.119006
hsa04010	2252	2263	4.71557	4.77863	7.92507	8.1276	-0.0630591	-0.202529	0.0799015	0.196254	0.116353
hsa04010	5922	22800	5.43043	5.46164	6.93548	6.96856	-0.0312077	-0.0330773	-0.0447517	0.0710053	0.115757
hsa04010	2249	2264	7.50128	7.51118	6.14962	6.12	-0.00989701	0.0296194	0.0988053	0.213802	0.114997
hsa04010	5155	5156	7.61331	7.55539	7.98935	8.1318	0.0579256	-0.142452	-0.0645081	0.0501367	0.114645
hsa04010	1849	5599	6.8878	6.89067	6.72214	6.72965	-0.00287582	-0.00750259	-0.303944	-0.191118	0.112826
hsa04010	25780	22800	5.55035	5.54029	6.93548	6.96856	0.0100601	-0.0330773	0.143159	0.253981	0.110822
hsa04010	998	4214	8.93522	9.09481	5.10779	5.15516	-0.159594	-0.0473645	0.169855	0.280673	0.110818
hsa04010	2258	2264	7.3703	7.35538	6.14962	6.12	0.0149202	0.0296194	-0.0501809	0.0603724	0.110553
hsa04010	3312	5602	11.274	11.2687	7.28621	7.2777	0.00530771	0.00850272	-0.0849831	-0.195115	-0.110132
hsa04010	11072	1432	7.86537	7.79015	8.69255	8.63297	0.0752158	0.0595813	0.182827	0.0744071	-0.10842
hsa04010	2259	2260	4.83469	4.84891	8.67126	8.69421	-0.0142148	-0.0229527	-0.0642388	0.0440146	0.108253
hsa04010	5921	22808	9.44693	9.47356	6.17706	6.18375	-0.0266295	-0.0066931	-0.327126	-0.219778	0.107348
hsa04010	8074	2263	6.20236	6.22512	7.92507	8.1276	-0.0227667	-0.202529	-0.0713965	0.035219	0.106615
hsa04010	10454	6885	5.58678	5.63415	7.74961	7.72688	-0.0473607	0.0227366	-0.152505	-0.0462423	0.106263
hsa04010	1847	5600	8.39707	8.46901	7.19314	7.19586	-0.0719421	-0.00272372	-0.015828	-0.121732	-0.105904
hsa04010	1844	6300	7.62564	7.66604	6.15488	6.13066	-0.0403944	0.0242237	0.121968	0.22722	0.105252
hsa04010	8822	2263	5.61993	5.63565	7.92507	8.1276	-0.0157176	-0.202529	-0.0080717	0.0970733	0.105145
hsa04010	9693	4893	8.13977	8.17587	6.47034	6.33549	-0.0361097	0.134847	0.112006	0.216834	0.104827
hsa04010	3303	5602	11.3565	11.217	7.28621	7.2777	0.139543	0.00850272	-0.135751	-0.0312165	0.104535
hsa04010	1848	5603	8.59468	8.71524	8.01431	7.90187	-0.120556	0.112439	-0.0973554	-0.200175	-0.10282
hsa04010	7046	1616	5.71745	5.72219	8.06433	8.05619	-0.00473195	0.00814562	-0.152001	-0.254229	-0.102228
hsa04010	10235	22800	6.83888	6.84471	6.93548	6.96856	-0.00582659	-0.0330773	-0.299691	-0.19784	0.101851
hsa04010	7040	7046	7.64629	7.67074	5.71745	5.72219	-0.0244529	-0.00473195	0.00663786	-0.0951246	-0.101762
hsa04010	5921	22800	9.44693	9.47356	6.93548	6.96856	-0.0266295	-0.0330773	0.0428912	-0.0586195	-0.101511
hsa04010	1843	5599	10.3705	10.6504	6.72214	6.72965	-0.279897	-0.00750259	-0.0234403	-0.124771	-0.101331
hsa04010	8823	2260	6.00902	6.03287	8.67126	8.69421	-0.0238463	-0.0229527	-0.149352	-0.0489438	0.100408
hsa04010	2247	2261	5.24513	5.2976	7.53844	7.4405	-0.0524731	0.0979386	-0.124713	-0.0243518	0.100361
hsa04010	2768	5922	6.94239	6.92302	5.43043	5.46164	0.0193647	-0.0312077	-0.152486	-0.252458	-0.0999721
hsa04010	5599	4775	6.72214	6.72965	7.36768	7.29719	-0.00750259	0.0704842	-0.0323115	-0.13178	-0.0994681
hsa04010	11221	5603	7.49008	7.48055	8.01431	7.90187	0.00953406	0.112439	0.131898	0.0333198	-0.098578
hsa04010	1848	5601	8.59468	8.71524	7.92189	7.76434	-0.120556	0.15755	0.100855	0.1988	0.0979452
hsa04010	1845	5600	8.75559	8.79569	7.19314	7.19586	-0.0400924	-0.00272372	0.0771442	-0.0206897	-0.0978339
hsa04010	1847	5601	8.39707	8.46901	7.92189	7.76434	-0.0719421	0.15755	0.0634536	0.159942	0.0964888
hsa04010	2254	2261	5.7758	5.8257	7.53844	7.4405	-0.0498946	0.0979386	-0.0742047	-0.170521	-0.0963159
hsa04010	25780	3265	5.55035	5.54029	7.33337	7.20237	0.0100601	0.131	-0.190989	-0.0948067	0.0961827
hsa04010	11072	5600	7.86537	7.79015	7.19314	7.19586	0.0752158	-0.00272372	-0.104037	-0.0081369	0.0959005
hsa04010	26281	2260	3.92413	3.94402	8.67126	8.69421	-0.0198973	-0.0229527	-0.137455	-0.0427037	0.094751
hsa04010	6654	3265	6.71336	6.70454	7.33337	7.20237	0.00881964	0.131	-0.097027	-0.00229727	0.0947297
hsa04010	5801	1432	4.51968	4.49499	8.69255	8.63297	0.0246873	0.0595813	-0.161985	-0.0677386	0.0942461
hsa04010	1852	5600	5.94331	5.92274	7.19314	7.19586	0.0205771	-0.00272372	0.186416	0.0929936	-0.0934223
hsa04010	4763	3845	7.59052	7.65154	9.21437	9.25784	-0.0610188	-0.0434751	0.051205	0.144171	0.0929662
hsa04010	1844	5603	7.62564	7.66604	8.01431	7.90187	-0.0403944	0.112439	-0.0985739	-0.00574853	0.0928254
hsa04010	27006	2261	5.27628	5.28125	7.53844	7.4405	-0.00496986	0.0979386	-0.0441224	-0.136836	-0.092714
hsa04010	5801	5601	4.51968	4.49499	7.92189	7.76434	0.0246873	0.15755	-0.119986	-0.0274848	0.0925008
hsa04010	1849	6300	6.8878	6.89067	6.15488	6.13066	-0.00287582	0.0242237	0.018913	0.110735	0.0918218
hsa04010	2250	2260	5.43617	5.46392	8.67126	8.69421	-0.0277505	-0.0229527	-0.14193	-0.0508653	0.0910648
hsa04010	1844	5595	7.62564	7.66604	8.63806	8.6412	-0.0403944	-0.00314297	-0.124346	-0.033554	0.0907917
hsa04010	26281	2261	3.92413	3.94402	7.53844	7.4405	-0.0198973	0.0979386	0.0175195	0.107952	0.090432
hsa04010	6655	22808	7.63866	7.66901	6.17706	6.18375	-0.0303502	-0.0066931	-0.214581	-0.125141	0.0894399
hsa04010	1846	5601	7.83315	8.12445	7.92189	7.76434	-0.291303	0.15755	0.0734729	0.162613	0.0891404
hsa04010	1848	6300	8.59468	8.71524	6.15488	6.13066	-0.120556	0.0242237	-0.180119	-0.0909942	0.089125
hsa04010	3310	5601	7.62862	7.59814	7.92189	7.76434	0.0304865	0.15755	0.0998793	0.0121733	-0.087706
hsa04010	2257	2264	4.76446	4.75653	6.14962	6.12	0.00792604	0.0296194	0.105783	0.0184234	-0.0873596
hsa04010	7186	4217	7.42593	7.42111	7.2968	7.3727	0.00482456	-0.0759037	-0.148317	-0.235219	-0.0869016
hsa04010	6655	6237	7.63866	7.66901	7.41207	7.44132	-0.0303502	-0.0292485	-0.032065	-0.118679	-0.0866137
hsa04010	208	4217	5.83999	5.85733	7.2968	7.3727	-0.0173319	-0.0759037	-0.169018	-0.255462	-0.0864437
hsa04010	836	6789	6.96384	6.85781	5.17349	5.17251	0.106032	0.000979945	0.0116342	-0.0745338	-0.086168
hsa04010	1848	5600	8.59468	8.71524	7.19314	7.19586	-0.120556	-0.00272372	0.00940433	-0.076421	-0.0858253
hsa04010	11072	5602	7.86537	7.79015	7.28621	7.2777	0.0752158	0.00850272	0.00455525	-0.0812073	-0.0857625
hsa04010	2253	2260	4.00098	4.00972	8.67126	8.69421	-0.00873731	-0.0229527	-0.102307	-0.0167556	0.0855517
hsa04010	5879	5058	11.5969	11.5638	4.98109	4.92696	0.0331532	0.054132	0.100194	0.0146963	-0.0854976
hsa04010	1849	1432	6.8878	6.89067	8.69255	8.63297	-0.00287582	0.0595813	0.327362	0.412359	0.0849971
hsa04010	1844	5600	7.62564	7.66604	7.19314	7.19586	-0.0403944	-0.00272372	0.0640558	0.148497	0.0844415
hsa04010	3265	5894	7.33337	7.20237	8.55272	8.5521	0.131	0.000619639	0.189341	0.106198	-0.0831433
hsa04010	26281	2264	3.92413	3.94402	6.14962	6.12	-0.0198973	0.0296194	0.0161916	0.0984198	0.0822282
hsa04010	2122	5599	5.53675	5.5324	6.72214	6.72965	0.0043538	-0.00750259	0.062802	0.144961	0.0821591
hsa04010	7132	7186	9.27525	9.34094	7.42593	7.42111	-0.0656863	0.00482456	0.0898074	0.171778	0.0819706
hsa04010	10235	4893	6.83888	6.84471	6.47034	6.33549	-0.00582659	0.134847	-0.11781	-0.198829	-0.0810193
hsa04010	5778	5601	7.12551	7.14233	7.92189	7.76434	-0.016821	0.15755	-0.271929	-0.190973	0.080957
hsa04010	2249	2261	7.50128	7.51118	7.53844	7.4405	-0.00989701	0.0979386	0.111123	0.0306736	-0.0804489
hsa04010	5881	4214	5.48088	5.4358	5.10779	5.15516	0.0450793	-0.0473645	0.0487619	-0.0315035	-0.0802655
hsa04010	56940	1432	8.26673	8.23884	8.69255	8.63297	0.0278897	0.0595813	0.228894	0.30885	0.0799555
hsa04010	3845	5894	9.21437	9.25784	8.55272	8.5521	-0.0434751	0.000619639	-0.0473516	0.0324004	0.079752
hsa04010	5908	673	9.85488	9.79566	6.33954	6.30452	0.0592255	0.0350257	-0.327052	-0.406596	-0.0795447
hsa04010	27006	2260	5.27628	5.28125	8.67126	8.69421	-0.00496986	-0.0229527	-0.119166	-0.0403271	0.0788391
hsa04010	6654	22800	6.71336	6.70454	6.93548	6.96856	0.00881964	-0.0330773	0.0769104	0.15536	0.0784492
hsa04010	5801	5603	4.51968	4.49499	8.01431	7.90187	0.0246873	0.112439	-0.0501845	0.02813	0.0783145
hsa04010	356	355	5.80891	5.85056	6.88448	7.04221	-0.0416498	-0.157731	0.0362537	-0.0418938	-0.0781476
hsa04010	1847	5599	8.39707	8.46901	6.72214	6.72965	-0.0719421	-0.00750259	-0.0491929	-0.126973	-0.0777805
hsa04010	5922	6237	5.43043	5.46164	7.41207	7.44132	-0.0312077	-0.0292485	0.113722	0.036557	-0.0771648
hsa04010	56940	6300	8.26673	8.23884	6.15488	6.13066	0.0278897	0.0242237	-0.108563	-0.0314213	0.0771415
hsa04010	1846	5595	7.83315	8.12445	8.63806	8.6412	-0.291303	-0.00314297	0.168904	0.0918982	-0.0770059
hsa04010	11221	5600	7.49008	7.48055	7.19314	7.19586	0.00953406	-0.00272372	-0.0782453	-0.154961	-0.0767159
hsa04010	11221	5595	7.49008	7.48055	8.63806	8.6412	0.00953406	-0.00314297	-0.197172	-0.12059	0.0765828
hsa04010	3552	7850	5.53881	5.58518	5.83125	5.86314	-0.0463696	-0.0318927	-0.055267	-0.13142	-0.0761529
hsa04010	3552	3554	5.53881	5.58518	8.48957	8.55534	-0.0463696	-0.0657694	-0.0325675	-0.108502	-0.0759343
hsa04010	2248	2264	5.00941	5.00836	6.14962	6.12	0.0010447	0.0296194	0.112088	0.188005	0.0759177
hsa04010	2251	2263	6.91769	6.92607	7.92507	8.1276	-0.00837941	-0.202529	-0.0970407	-0.0213771	0.0756635
hsa04010	1852	5603	5.94331	5.92274	8.01431	7.90187	0.0205771	0.112439	0.00377325	0.0792893	0.075516
hsa04010	836	6788	6.96384	6.85781	7.82633	7.74597	0.106032	0.0803621	0.261996	0.187094	-0.0749017
hsa04010	5495	6885	8.24059	8.22451	7.74961	7.72688	0.016084	0.0227366	0.190638	0.117049	-0.0735889
hsa04010	5494	5609	8.79172	8.81162	6.16222	6.19622	-0.0199064	-0.0340039	-0.0564627	0.0166128	0.0730755
hsa04010	11072	5594	7.86537	7.79015	8.01757	7.90518	0.0752158	0.112387	0.122959	0.0503694	-0.0725896
hsa04010	355	1616	6.88448	7.04221	8.06433	8.05619	-0.157731	0.00814562	-0.228356	-0.155876	0.0724802
hsa04010	2249	2260	7.50128	7.51118	8.67126	8.69421	-0.00989701	-0.0229527	-0.0299848	0.0424051	0.0723898
hsa04010	7132	836	9.27525	9.34094	6.96384	6.85781	-0.0656863	0.106032	-0.0783653	-0.00804752	0.0703178
hsa04010	2257	2263	4.76446	4.75653	7.92507	8.1276	0.00792604	-0.202529	-0.07678	-0.00721702	0.069563
hsa04010	5923	4893	6.37442	6.374	6.47034	6.33549	0.0004137	0.134847	-0.0483072	-0.117483	-0.0691755
hsa04010	3553	3554	7.6547	7.70952	8.48957	8.55534	-0.0548201	-0.0657694	-0.0631341	-0.131635	-0.0685005
hsa04010	5778	6300	7.12551	7.14233	6.15488	6.13066	-0.016821	0.0242237	0.244223	0.175943	-0.0682798
hsa04010	7043	7046	8.32688	8.48572	5.71745	5.72219	-0.158843	-0.00473195	0.0969791	0.0288175	-0.0681616
hsa04010	2251	2261	6.91769	6.92607	7.53844	7.4405	-0.00837941	0.0979386	-0.0533906	0.0147352	0.0681258
hsa04010	9693	22800	8.13977	8.17587	6.93548	6.96856	-0.0361097	-0.0330773	0.413201	0.345322	-0.0678789
hsa04010	8817	2260	6.16872	6.23547	8.67126	8.69421	-0.066753	-0.0229527	0.096627	0.163781	0.0671536
hsa04010	9693	22808	8.13977	8.17587	6.17706	6.18375	-0.0361097	-0.0066931	-0.0742274	-0.00738413	0.0668432
hsa04010	11221	6300	7.49008	7.48055	6.15488	6.13066	0.00953406	0.0242237	-0.1967	-0.130613	0.0660868
hsa04010	1847	6300	8.39707	8.46901	6.15488	6.13066	-0.0719421	0.0242237	-0.149564	-0.0840584	0.0655059
hsa04010	3312	5599	11.274	11.2687	6.72214	6.72965	0.00530771	-0.00750259	-0.147035	-0.212506	-0.0654714
hsa04010	1846	5599	7.83315	8.12445	6.72214	6.72965	-0.291303	-0.00750259	-0.0412092	-0.106514	-0.0653043
hsa04010	1844	5601	7.62564	7.66604	7.92189	7.76434	-0.0403944	0.15755	-0.103574	-0.168384	-0.0648093
hsa04010	1848	1432	8.59468	8.71524	8.69255	8.63297	-0.120556	0.0595813	0.112529	0.0479092	-0.0646198
hsa04010	10235	22808	6.83888	6.84471	6.17706	6.18375	-0.00582659	-0.0066931	0.176644	0.112764	-0.0638799
hsa04010	1850	5603	7.03834	7.00325	8.01431	7.90187	0.0350937	0.112439	0.132859	0.0692334	-0.0636254
hsa04010	1843	5602	10.3705	10.6504	7.28621	7.2777	-0.279897	0.00850272	-0.0582378	0.00523833	0.0634761
hsa04010	2252	2261	4.71557	4.77863	7.53844	7.4405	-0.0630591	0.0979386	-0.182963	-0.119815	0.0631484
hsa04010	5801	5595	4.51968	4.49499	8.63806	8.6412	0.0246873	-0.00314297	0.0911369	0.153387	0.0622504
hsa04010	2246	2260	7.50799	7.55969	8.67126	8.69421	-0.0517017	-0.0229527	0.33506	0.397153	0.0620927
hsa04010	1843	5603	10.3705	10.6504	8.01431	7.90187	-0.279897	0.112439	-0.191218	-0.129357	0.0618614
hsa04010	1850	5595	7.03834	7.00325	8.63806	8.6412	0.0350937	-0.00314297	0.111594	0.0503627	-0.0612316
hsa04010	5154	5159	7.01898	7.09377	8.38102	8.43347	-0.0747978	-0.0524514	0.438567	0.377513	-0.0610547
hsa04010	10125	3265	6.42887	6.51553	7.33337	7.20237	-0.0866555	0.131	-0.0216252	-0.0822686	-0.0606434
hsa04010	25780	22808	5.55035	5.54029	6.17706	6.18375	0.0100601	-0.0066931	0.304798	0.244564	-0.0602344
hsa04010	7048	1616	8.43054	8.69945	8.06433	8.05619	-0.268912	0.00814562	-0.263723	-0.203749	0.0599745
hsa04010	22800	4342	6.93548	6.96856	5.36808	5.34474	-0.0330773	0.0233373	-0.15564	-0.0958162	0.0598239
hsa04010	1850	5599	7.03834	7.00325	6.72214	6.72965	0.0350937	-0.00750259	-0.0423162	-0.101949	-0.0596323
hsa04010	5921	3265	9.44693	9.47356	7.33337	7.20237	-0.0266295	0.131	0.0035086	-0.0560785	-0.0595871
hsa04010	1844	1432	7.62564	7.66604	8.69255	8.63297	-0.0403944	0.0595813	0.0908205	0.150006	0.0591857
hsa04010	1849	5600	6.8878	6.89067	7.19314	7.19586	-0.00287582	-0.00272372	-0.0235371	-0.0827132	-0.0591761
hsa04010	6654	6237	6.71336	6.70454	7.41207	7.44132	0.00881964	-0.0292485	-0.0133225	-0.0724521	-0.0591296
hsa04010	1847	5595	8.39707	8.46901	8.63806	8.6412	-0.0719421	-0.00314297	0.148659	0.0898581	-0.0588005
hsa04010	1843	6300	10.3705	10.6504	6.15488	6.13066	-0.279897	0.0242237	-0.197614	-0.138948	0.0586659
hsa04010	5778	5600	7.12551	7.14233	7.19314	7.19586	-0.016821	-0.00272372	0.132624	0.190968	0.0583441
hsa04010	1850	5602	7.03834	7.00325	7.28621	7.2777	0.0350937	0.00850272	0.0522843	-0.00549342	-0.0577778
hsa04010	1844	5602	7.62564	7.66604	7.28621	7.2777	-0.0403944	0.00850272	0.0539547	-0.00370336	-0.0576581
hsa04010	1849	5594	6.8878	6.89067	8.01757	7.90518	-0.00287582	0.112387	0.248938	0.191447	-0.057491
hsa04010	1849	5595	6.8878	6.89067	8.63806	8.6412	-0.00287582	-0.00314297	-0.218939	-0.276191	-0.0572516
hsa04010	5879	4214	11.5969	11.5638	5.10779	5.15516	0.0331532	-0.0473645	-0.0980843	-0.0413362	0.0567481
hsa04010	1850	5601	7.03834	7.00325	7.92189	7.76434	0.0350937	0.15755	0.0915198	0.147694	0.0561744
hsa04010	10912	4216	6.43029	6.49901	8.34356	8.34399	-0.0687212	-0.000433592	0.0565337	0.112272	0.0557387
hsa04010	3303	5601	11.3565	11.217	7.92189	7.76434	0.139543	0.15755	0.171915	0.116496	-0.0554188
hsa04010	2250	2261	5.43617	5.46392	7.53844	7.4405	-0.0277505	0.0979386	-0.055806	-0.00107853	0.0547275
hsa04010	6655	3845	7.63866	7.66901	9.21437	9.25784	-0.0303502	-0.0434751	0.026688	0.0812808	0.0545928
hsa04010	5923	22800	6.37442	6.374	6.93548	6.96856	0.0004137	-0.0330773	-0.0476239	-0.10121	-0.0535858
hsa04010	6654	22808	6.71336	6.70454	6.17706	6.18375	0.00881964	-0.0066931	0.174599	0.227599	0.0529999
hsa04010	1950	1956	5.28524	5.37051	7.53737	7.70189	-0.0852695	-0.164522	0.0185217	-0.0343943	-0.0529159
hsa04010	2247	2260	5.24513	5.2976	8.67126	8.69421	-0.0524731	-0.0229527	0.0928599	0.040093	-0.0527669
hsa04010	23118	6885	7.97088	7.93391	7.74961	7.72688	0.0369649	0.0227366	-0.0213852	0.0313272	0.0527124
hsa04010	9693	3265	8.13977	8.17587	7.33337	7.20237	-0.0361097	0.131	-0.0876972	-0.0351979	0.0524993
hsa04010	627	4914	4.8096	4.76957	4.48578	4.49426	0.0400271	-0.00848156	0.129456	0.181823	0.0523675
hsa04010	1845	5601	8.75559	8.79569	7.92189	7.76434	-0.0400924	0.15755	0.0155231	-0.0364368	-0.0519599
hsa04010	10235	6237	6.83888	6.84471	7.41207	7.44132	-0.00582659	-0.0292485	0.0967141	0.148376	0.0516623
hsa04010	7043	7048	8.32688	8.48572	8.43054	8.69945	-0.158843	-0.268912	0.408686	0.460268	0.0515822
hsa04010	4763	22808	7.59052	7.65154	6.17706	6.18375	-0.0610188	-0.0066931	-0.285202	-0.234201	0.051001
hsa04010	56940	5602	8.26673	8.23884	7.28621	7.2777	0.0278897	0.00850272	0.0041711	-0.0466719	-0.050843
hsa04010	11072	5601	7.86537	7.79015	7.92189	7.76434	0.0752158	0.15755	0.195269	0.144842	-0.0504271
hsa04010	3553	7850	7.6547	7.70952	5.83125	5.86314	-0.0548201	-0.0318927	0.0593494	0.107959	0.0486097
hsa04010	22808	5894	6.17706	6.18375	8.55272	8.5521	-0.0066931	0.000619639	-0.0790133	-0.127251	-0.0482381
hsa04010	3305	5599	6.0521	6.06862	6.72214	6.72965	-0.0165202	-0.00750259	0.290614	0.338622	0.0480074
hsa04010	627	4915	4.8096	4.76957	6.72268	7.04896	0.0400271	-0.326283	0.0840235	0.0360356	-0.0479879
hsa04010	5879	5062	11.5969	11.5638	8.07475	8.13007	0.0331532	-0.0553211	0.183511	0.231209	0.0476983
hsa04010	11072	5595	7.86537	7.79015	8.63806	8.6412	0.0752158	-0.00314297	0.00962979	-0.0374041	-0.0470339
hsa04010	5880	4214	9.09387	9.18381	5.10779	5.15516	-0.0899412	-0.0473645	-0.0742088	-0.119579	-0.0453699
hsa04010	5494	5608	8.79172	8.81162	6.53646	6.55307	-0.0199064	-0.0166083	-0.0510303	-0.00593833	0.045092
hsa04010	5801	5602	4.51968	4.49499	7.28621	7.2777	0.0246873	0.00850272	0.116513	0.0716878	-0.0448248
hsa04010	1846	5594	7.83315	8.12445	8.01757	7.90518	-0.291303	0.112387	-0.100129	-0.143754	-0.0436247
hsa04010	2246	2261	7.50799	7.55969	7.53844	7.4405	-0.0517017	0.0979386	-0.0291896	-0.0727208	-0.0435312
hsa04010	1847	5594	8.39707	8.46901	8.01757	7.90518	-0.0719421	0.112387	0.0704389	0.113867	0.0434282
hsa04010	5801	5600	4.51968	4.49499	7.19314	7.19586	0.0246873	-0.00272372	0.141242	0.183781	0.0425395
hsa04010	1852	5595	5.94331	5.92274	8.63806	8.6412	0.0205771	-0.00314297	0.0802749	0.0386485	-0.0416263
hsa04010	3310	5602	7.62862	7.59814	7.28621	7.2777	0.0304865	0.00850272	-0.128742	-0.0874202	0.0413221
hsa04010	1844	5599	7.62564	7.66604	6.72214	6.72965	-0.0403944	-0.00750259	-0.0346158	-0.0757534	-0.0411376
hsa04010	836	5062	6.96384	6.85781	8.07475	8.13007	0.106032	-0.0553211	0.192023	0.151781	-0.0402419
hsa04010	26291	2261	5.7295	5.72743	7.53844	7.4405	0.00207056	0.0979386	-0.00353487	-0.0436058	-0.0400709
hsa04010	1845	6300	8.75559	8.79569	6.15488	6.13066	-0.0400924	0.0242237	0.0108787	-0.0284994	-0.0393781
hsa04010	1843	5600	10.3705	10.6504	7.19314	7.19586	-0.279897	-0.00272372	0.0319946	-0.00699306	-0.0389877
hsa04010	1844	5594	7.62564	7.66604	8.01757	7.90518	-0.0403944	0.112387	0.0322748	-0.00640098	-0.0386757
hsa04010	5601	4775	7.92189	7.76434	7.36768	7.29719	0.15755	0.0704842	-0.10524	-0.0666143	0.0386257
hsa04010	11221	5599	7.49008	7.48055	6.72214	6.72965	0.00953406	-0.00750259	-0.0727001	-0.111312	-0.0386122
hsa04010	10125	6237	6.42887	6.51553	7.41207	7.44132	-0.0866555	-0.0292485	0.0130527	-0.0253639	-0.0384166
hsa04010	22808	673	6.17706	6.18375	6.33954	6.30452	-0.0066931	0.0350257	0.143807	0.18221	0.0384032
hsa04010	5881	5058	5.48088	5.4358	4.98109	4.92696	0.0450793	0.054132	0.119257	0.157604	0.038347
hsa04010	4803	4915	6.50839	6.50666	6.72268	7.04896	0.00173249	-0.326283	0.0787813	0.116821	0.0380393
hsa04010	208	6416	5.83999	5.85733	7.37983	7.45656	-0.0173319	-0.0767337	-0.0155451	0.0224914	0.0380365
hsa04010	1852	1432	5.94331	5.92274	8.69255	8.63297	0.0205771	0.0595813	-0.0657392	-0.103292	-0.037553
hsa04010	3265	4342	7.33337	7.20237	5.36808	5.34474	0.131	0.0233373	-0.0456648	-0.00824984	0.037415
hsa04010	5155	5159	7.61331	7.55539	8.38102	8.43347	0.0579256	-0.0524514	0.203413	0.240798	0.0373846
hsa04010	2246	2264	7.50799	7.55969	6.14962	6.12	-0.0517017	0.0296194	-0.0670793	-0.0298534	0.0372259
hsa04010	3306	5599	7.94468	8.14348	6.72214	6.72965	-0.198801	-0.00750259	-0.0719659	-0.0348388	0.0371271
hsa04010	998	5062	8.93522	9.09481	8.07475	8.13007	-0.159594	-0.0553211	0.229435	0.265947	0.0365123
hsa04010	5880	5062	9.09387	9.18381	8.07475	8.13007	-0.0899412	-0.0553211	0.0618385	0.0253491	-0.0364894
hsa04010	1843	1432	10.3705	10.6504	8.69255	8.63297	-0.279897	0.0595813	-0.0124006	0.0238514	0.0362521
hsa04010	2259	2264	4.83469	4.84891	6.14962	6.12	-0.0142148	0.0296194	-0.0271372	-0.063233	-0.0360958
hsa04010	10125	3845	6.42887	6.51553	9.21437	9.25784	-0.0866555	-0.0434751	0.132235	0.0963471	-0.0358884
hsa04010	1845	5603	8.75559	8.79569	8.01431	7.90187	-0.0400924	0.112439	-0.103039	-0.137908	-0.0348694
hsa04010	22800	5894	6.93548	6.96856	8.55272	8.5521	-0.0330773	0.000619639	0.0104183	0.0452864	0.0348681
hsa04010	56940	5595	8.26673	8.23884	8.63806	8.6412	0.0278897	-0.00314297	-0.187594	-0.222256	-0.0346619
hsa04010	6237	4342	7.41207	7.44132	5.36808	5.34474	-0.0292485	0.0233373	0.0851334	0.0514827	-0.0336507
hsa04010	4763	22800	7.59052	7.65154	6.93548	6.96856	-0.0610188	-0.0330773	0.0507836	0.0171881	-0.0335956
hsa04010	1847	5602	8.39707	8.46901	7.28621	7.2777	-0.0719421	0.00850272	0.00522557	0.0387718	0.0335463
hsa04010	5778	5603	7.12551	7.14233	8.01431	7.90187	-0.016821	0.112439	-0.122094	-0.0887231	0.0333708
hsa04010	4908	4914	5.79621	5.83455	4.48578	4.49426	-0.0383454	-0.00848156	0.203206	0.170042	-0.0331639
hsa04010	5923	22808	6.37442	6.374	6.17706	6.18375	0.0004137	-0.0066931	0.253245	0.286385	0.0331406
hsa04010	11221	1432	7.49008	7.48055	8.69255	8.63297	0.00953406	0.0595813	0.062501	0.0954164	0.0329154
hsa04010	27006	2264	5.27628	5.28125	6.14962	6.12	-0.00496986	0.0296194	0.142358	0.175262	0.0329045
hsa04010	2252	2260	4.71557	4.77863	8.67126	8.69421	-0.0630591	-0.0229527	0.114728	0.0821441	-0.0325843
hsa04010	8817	2261	6.16872	6.23547	7.53844	7.4405	-0.066753	0.0979386	0.0577786	0.0895482	0.0317696
hsa04010	25780	3845	5.55035	5.54029	9.21437	9.25784	0.0100601	-0.0434751	0.0310891	0.0626755	0.0315864
hsa04010	2249	2263	7.50128	7.51118	7.92507	8.1276	-0.00989701	-0.202529	0.00375713	0.0353315	0.0315744
hsa04010	8823	2264	6.00902	6.03287	6.14962	6.12	-0.0238463	0.0296194	0.0576572	0.0888523	0.0311951
hsa04010	11221	5594	7.49008	7.48055	8.01757	7.90518	0.00953406	0.112387	0.141172	0.172271	0.0310988
hsa04010	4803	4914	6.50839	6.50666	4.48578	4.49426	0.00173249	-0.00848156	0.431101	0.400116	-0.0309855
hsa04010	8074	2261	6.20236	6.22512	7.53844	7.4405	-0.0227667	0.0979386	-0.0388218	-0.00805533	0.0307665
hsa04010	1848	5594	8.59468	8.71524	8.01757	7.90518	-0.120556	0.112387	-0.0579991	-0.0884684	-0.0304693
hsa04010	1845	5595	8.75559	8.79569	8.63806	8.6412	-0.0400924	-0.00314297	0.170054	0.140278	-0.0297756
hsa04010	3306	5601	7.94468	8.14348	7.92189	7.76434	-0.198801	0.15755	0.168822	0.198388	0.0295666
hsa04010	2253	2264	4.00098	4.00972	6.14962	6.12	-0.00873731	0.0296194	0.12805	0.157368	0.0293179
hsa04010	1847	5603	8.39707	8.46901	8.01431	7.90187	-0.0719421	0.112439	0.0927329	0.0634624	-0.0292704
hsa04010	1848	5602	8.59468	8.71524	7.28621	7.2777	-0.120556	0.00850272	0.0169547	-0.0117525	-0.0287072
hsa04010	1845	1432	8.75559	8.79569	8.69255	8.63297	-0.0400924	0.0595813	-0.0114339	-0.0399014	-0.0284676
hsa04010	5778	1432	7.12551	7.14233	8.69255	8.63297	-0.016821	0.0595813	-0.0138971	0.0140328	0.0279299
hsa04010	10125	22808	6.42887	6.51553	6.17706	6.18375	-0.0866555	-0.0066931	0.122674	0.0951367	-0.0275372
hsa04010	6237	673	7.41207	7.44132	6.33954	6.30452	-0.0292485	0.0350257	-0.156789	-0.184062	-0.0272739
hsa04010	5923	3265	6.37442	6.374	7.33337	7.20237	0.0004137	0.131	-0.153823	-0.126898	0.0269255
hsa04010	1852	5594	5.94331	5.92274	8.01757	7.90518	0.0205771	0.112387	-0.0379541	-0.0643081	-0.026354
hsa04010	1852	5601	5.94331	5.92274	7.92189	7.76434	0.0205771	0.15755	-0.255146	-0.229126	0.0260198
hsa04010	4893	4342	6.47034	6.33549	5.36808	5.34474	0.134847	0.0233373	-0.0929948	-0.119	-0.0260052
hsa04010	5494	5606	8.79172	8.81162	8.3251	8.31854	-0.0199064	0.00655729	-0.148851	-0.174722	-0.0258718
hsa04010	5599	4772	6.72214	6.72965	7.85117	7.88518	-0.00750259	-0.0340155	-0.104165	-0.0785355	0.0256291
hsa04010	8074	2264	6.20236	6.22512	6.14962	6.12	-0.0227667	0.0296194	0.0795742	0.104622	0.025048
hsa04010	10000	4217	7.75957	7.82464	7.2968	7.3727	-0.0650744	-0.0759037	0.0258968	0.00097759	-0.0249192
hsa04010	5880	5058	9.09387	9.18381	4.98109	4.92696	-0.0899412	0.054132	0.0368645	0.012483	-0.0243814
hsa04010	26291	2264	5.7295	5.72743	6.14962	6.12	0.00207056	0.0296194	0.104806	0.0805709	-0.0242347
hsa04010	56940	5603	8.26673	8.23884	8.01431	7.90187	0.0278897	0.112439	0.0310285	0.00782665	-0.0232018
hsa04010	5922	3845	5.43043	5.46164	9.21437	9.25784	-0.0312077	-0.0434751	0.145579	0.123115	-0.0224637
hsa04010	1647	4216	8.0367	8.11251	8.34356	8.34399	-0.0758074	-0.000433592	0.151468	0.130036	-0.0214318
hsa04010	4908	4915	5.79621	5.83455	6.72268	7.04896	-0.0383454	-0.326283	0.194651	0.175012	-0.0196396
hsa04010	6654	3845	6.71336	6.70454	9.21437	9.25784	0.00881964	-0.0434751	0.0966315	0.0772922	-0.0193393
hsa04010	5602	4772	7.28621	7.2777	7.85117	7.88518	0.00850272	-0.0340155	-0.092834	-0.11185	-0.0190165
hsa04010	1843	5601	10.3705	10.6504	7.92189	7.76434	-0.279897	0.15755	0.0581369	0.0767918	0.0186549
hsa04010	3265	673	7.33337	7.20237	6.33954	6.30452	0.131	0.0350257	-0.0320601	-0.0497409	-0.0176809
hsa04010	7042	7048	5.44069	5.47549	8.43054	8.69945	-0.0347991	-0.268912	0.129359	0.147036	0.0176773
hsa04010	2253	2261	4.00098	4.00972	7.53844	7.4405	-0.00873731	0.0979386	-0.00505801	-0.0226017	-0.0175437
hsa04010	1846	5603	7.83315	8.12445	8.01431	7.90187	-0.291303	0.112439	-0.00541524	-0.0228888	-0.0174736
hsa04010	7186	5871	7.42593	7.42111	5.85344	5.82844	0.00482456	0.0250005	0.350478	0.367782	0.0173036
hsa04010	10235	3265	6.83888	6.84471	7.33337	7.20237	-0.00582659	0.131	-0.0426856	-0.0598395	-0.0171539
hsa04010	8817	2264	6.16872	6.23547	6.14962	6.12	-0.066753	0.0296194	-0.0343642	-0.0173486	0.0170156
hsa04010	2254	2260	5.7758	5.8257	8.67126	8.69421	-0.0498946	-0.0229527	0.101919	0.0851318	-0.0167868
hsa04010	25780	6237	5.55035	5.54029	7.41207	7.44132	0.0100601	-0.0292485	0.0834403	0.0999372	0.016497
hsa04010	26291	2263	5.7295	5.72743	7.92507	8.1276	0.00207056	-0.202529	-0.0167312	-0.000484129	0.016247
hsa04010	2247	2264	5.24513	5.2976	6.14962	6.12	-0.0524731	0.0296194	-0.0889518	-0.104995	-0.0160429
hsa04010	4616	4216	8.91902	8.94386	8.34356	8.34399	-0.0248417	-0.000433592	0.197971	0.213776	0.015805
hsa04010	2122	5601	5.53675	5.5324	7.92189	7.76434	0.0043538	0.15755	-0.090867	-0.106571	-0.0157038
hsa04010	6654	4893	6.71336	6.70454	6.47034	6.33549	0.00881964	0.134847	0.313972	0.298753	-0.0152189
hsa04010	7124	7132	6.52587	6.51144	9.27525	9.34094	0.0144286	-0.0656863	-0.0342063	-0.0191619	0.0150445
hsa04010	6237	5894	7.41207	7.44132	8.55272	8.5521	-0.0292485	0.000619639	-0.0861048	-0.100629	-0.0145238
hsa04010	1852	6300	5.94331	5.92274	6.15488	6.13066	0.0205771	0.0242237	0.366751	0.381181	0.0144302
hsa04010	5154	5156	7.01898	7.09377	7.98935	8.1318	-0.0747978	-0.142452	0.431274	0.445331	0.0140566
hsa04010	2248	2263	5.00941	5.00836	7.92507	8.1276	0.0010447	-0.202529	0.0352206	0.022596	-0.0126245
hsa04010	4763	4893	7.59052	7.65154	6.47034	6.33549	-0.0610188	0.134847	0.0285794	0.0409798	0.0124005
hsa04010	56940	5594	8.26673	8.23884	8.01757	7.90518	0.0278897	0.112387	-0.0498666	-0.0377808	0.0120859
hsa04010	22808	4342	6.17706	6.18375	5.36808	5.34474	-0.0066931	0.0233373	0.155776	0.167461	0.0116853
hsa04010	5881	5062	5.48088	5.4358	8.07475	8.13007	0.0450793	-0.0553211	-0.044742	-0.0331713	0.0115707
hsa04010	1849	5602	6.8878	6.89067	7.28621	7.2777	-0.00287582	0.00850272	-0.104231	-0.115513	-0.0112828
hsa04010	1846	5600	7.83315	8.12445	7.19314	7.19586	-0.291303	-0.00272372	0.0760686	0.0650555	-0.0110131
hsa04010	3310	5599	7.62862	7.59814	6.72214	6.72965	0.0304865	-0.00750259	-0.11327	-0.124246	-0.0109762
hsa04010	5801	5594	4.51968	4.49499	8.01757	7.90518	0.0246873	0.112387	-0.240468	-0.251414	-0.010946
hsa04010	1848	5599	8.59468	8.71524	6.72214	6.72965	-0.120556	-0.00750259	-0.141084	-0.151282	-0.0101976
hsa04010	2250	2264	5.43617	5.46392	6.14962	6.12	-0.0277505	0.0296194	-0.0658536	-0.0560923	0.00976127
hsa04010	836	4214	6.96384	6.85781	5.10779	5.15516	0.106032	-0.0473645	-0.163135	-0.15365	0.00948419
hsa04010	1849	5603	6.8878	6.89067	8.01431	7.90187	-0.00287582	0.112439	-0.165086	-0.156416	0.00867002
hsa04010	3306	5602	7.94468	8.14348	7.28621	7.2777	-0.198801	0.00850272	-0.0295387	-0.038191	-0.00865227
hsa04010	8822	2264	5.61993	5.63565	6.14962	6.12	-0.0157176	0.0296194	0.0837555	0.0919003	0.00814478
hsa04010	2251	2264	6.91769	6.92607	6.14962	6.12	-0.00837941	0.0296194	0.176453	0.168477	-0.0079768
hsa04010	2259	2261	4.83469	4.84891	7.53844	7.4405	-0.0142148	0.0979386	-0.0295046	-0.0372568	-0.00775219
hsa04010	1846	5602	7.83315	8.12445	7.28621	7.2777	-0.291303	0.00850272	-0.00980777	-0.0175416	-0.00773386
hsa04010	2246	2263	7.50799	7.55969	7.92507	8.1276	-0.0517017	-0.202529	0.0593371	0.0517609	-0.0075762
hsa04010	5921	3845	9.44693	9.47356	9.21437	9.25784	-0.0266295	-0.0434751	0.0696332	0.0770872	0.00745401
hsa04010	27006	2263	5.27628	5.28125	7.92507	8.1276	-0.00496986	-0.202529	-0.0681542	-0.0610462	0.00710798
hsa04010	1850	5594	7.03834	7.00325	8.01757	7.90518	0.0350937	0.112387	-0.100806	-0.0939294	0.00687705
hsa04010	1850	1432	7.03834	7.00325	8.69255	8.63297	0.0350937	0.0595813	-0.110105	-0.116412	-0.00630641
hsa04010	3305	5602	6.0521	6.06862	7.28621	7.2777	-0.0165202	0.00850272	0.157951	0.164095	0.00614357
hsa04010	2257	2261	4.76446	4.75653	7.53844	7.4405	0.00792604	0.0979386	-0.0587311	-0.0647112	-0.00598016
hsa04010	10000	6416	7.75957	7.82464	7.37983	7.45656	-0.0650744	-0.0767337	-0.13778	-0.131853	0.0059268
hsa04010	3312	5601	11.274	11.2687	7.92189	7.76434	0.00530771	0.15755	0.220375	0.226154	0.00577952
hsa04010	1845	5594	8.75559	8.79569	8.01757	7.90518	-0.0400924	0.112387	-0.046558	-0.0410023	0.00555575
hsa04010	5923	6237	6.37442	6.374	7.41207	7.44132	0.0004137	-0.0292485	0.00842081	0.0136857	0.00526492
hsa04010	1616	4217	8.06433	8.05619	7.2968	7.3727	0.00814562	-0.0759037	-0.0327314	-0.0377781	-0.0050467
hsa04010	8823	2261	6.00902	6.03287	7.53844	7.4405	-0.0238463	0.0979386	0.00300962	-0.00201364	-0.00502326
hsa04010	26281	2263	3.92413	3.94402	7.92507	8.1276	-0.0198973	-0.202529	-0.00756468	-0.00257572	0.00498896
hsa04010	3305	5601	6.0521	6.06862	7.92189	7.76434	-0.0165202	0.15755	-0.00988159	-0.0145739	-0.00469227
hsa04010	6655	22800	7.63866	7.66901	6.93548	6.96856	-0.0303502	-0.0330773	0.220541	0.216314	-0.00422695
hsa04010	2122	5602	5.53675	5.5324	7.28621	7.2777	0.0043538	0.00850272	0.219824	0.215867	-0.00395749
hsa04010	11221	5601	7.49008	7.48055	7.92189	7.76434	0.00953406	0.15755	0.259211	0.255346	-0.00386581
hsa04010	2248	2260	5.00941	5.00836	8.67126	8.69421	0.0010447	-0.0229527	-0.115068	-0.118522	-0.00345374
hsa04010	5922	4893	5.43043	5.46164	6.47034	6.33549	-0.0312077	0.134847	0.0658621	0.068789	0.00292692
hsa04010	7186	4214	7.42593	7.42111	5.10779	5.15516	0.00482456	-0.0473645	0.192707	0.189859	-0.00284868
hsa04010	1846	1432	7.83315	8.12445	8.69255	8.63297	-0.291303	0.0595813	-0.0599101	-0.0623162	-0.00240615
hsa04010	836	5058	6.96384	6.85781	4.98109	4.92696	0.106032	0.054132	0.0403927	0.0425872	0.00219456
hsa04010	2254	2264	5.7758	5.8257	6.14962	6.12	-0.0498946	0.0296194	0.0267627	0.0246546	-0.00210815
hsa04010	1843	5595	10.3705	10.6504	8.63806	8.6412	-0.279897	-0.00314297	0.072445	0.0705807	-0.00186428
hsa04010	998	5058	8.93522	9.09481	4.98109	4.92696	-0.159594	0.054132	-0.000132613	-0.00194287	-0.00181025
hsa04010	7042	7046	5.44069	5.47549	5.71745	5.72219	-0.0347991	-0.00473195	0.179216	0.179354	0.00013763
hsa04012	208	1027	5.83999	5.85733	8.89607	8.9608	-0.0173319	-0.064734	-0.153515	0.112874	0.266389
hsa04012	6655	4893	7.63866	7.66901	6.47034	6.33549	-0.0303502	0.134847	-0.105406	0.114827	0.220233
hsa04012	6416	5599	7.37983	7.45656	6.72214	6.72965	-0.0767337	-0.00750259	-0.172728	0.0206869	0.193415
hsa04012	5601	2002	7.92189	7.76434	8.71284	8.72378	0.15755	-0.0109412	-0.284746	-0.105059	0.179687
hsa04012	4893	5894	6.47034	6.33549	8.55272	8.5521	0.134847	0.000619639	0.0207402	0.200189	0.179449
hsa04012	6655	3265	7.63866	7.66901	7.33337	7.20237	-0.0303502	0.131	-0.0257369	-0.202332	-0.176595
hsa04012	673	5604	6.33954	6.30452	8.45379	8.36697	0.0350257	0.0868267	-0.0833538	-0.253865	-0.170511
hsa04012	5605	5594	9.00984	8.98363	8.01757	7.90518	0.0262128	0.112387	0.0263466	-0.139685	-0.166031
hsa04012	4690	5063	7.05986	7.13015	7.21487	7.28023	-0.0702874	-0.0653618	-0.0124368	-0.176734	-0.164297
hsa04012	1398	27	8.18669	8.18613	6.65615	6.62058	0.00056277	0.0355612	0.123642	-0.0378672	-0.16151
hsa04012	1839	1956	6.83119	6.8793	7.53737	7.70189	-0.0481062	-0.164522	0.166776	0.0139854	-0.15279
hsa04012	8440	5062	8.65974	8.65281	8.07475	8.13007	0.00693276	-0.0553211	0.102038	-0.0495121	-0.15155
hsa04012	2069	1956	3.71621	3.73317	7.53737	7.70189	-0.0169658	-0.164522	0.159116	0.00762059	-0.151496
hsa04012	4893	673	6.47034	6.33549	6.33954	6.30452	0.134847	0.0350257	0.139383	-0.00836289	-0.147746
hsa04012	2475	6198	6.5132	6.52285	6.55717	6.52919	-0.00964978	0.027978	-0.034361	-0.182001	-0.14764
hsa04012	3265	369	7.33337	7.20237	8.23819	8.26428	0.131	-0.0260899	-0.0309713	0.116271	0.147242
hsa04012	2065	5290	9.15124	9.16306	6.49353	6.5384	-0.0118165	-0.0448678	0.0346037	0.17428	0.139677
hsa04012	207	1026	9.05306	8.99951	9.42709	9.37164	0.0535496	0.0554499	-0.0239072	0.114271	0.138178
hsa04012	3845	673	9.21437	9.25784	6.33954	6.30452	-0.0434751	0.0350257	0.000946771	-0.134943	-0.13589
hsa04012	7039	1956	7.3861	7.39793	7.53737	7.70189	-0.0118236	-0.164522	0.44501	0.311075	-0.133935
hsa04012	2549	5291	6.15326	6.14919	7.32909	7.2281	0.00406838	0.100992	-0.182884	-0.0566468	0.126237
hsa04012	5599	2002	6.72214	6.72965	8.71284	8.72378	-0.00750259	-0.0109412	0.438407	0.315367	-0.123039
hsa04012	5604	5594	8.45379	8.36697	8.01757	7.90518	0.0868267	0.112387	0.430432	0.309108	-0.121324
hsa04012	2885	6655	8.34543	8.29351	7.63866	7.66901	0.0519185	-0.0303502	-0.138775	-0.255606	-0.116831
hsa04012	1956	6777	7.53737	7.70189	7.99702	8.14314	-0.164522	-0.146114	-0.0182812	-0.135001	-0.11672
hsa04012	5595	2002	8.63806	8.6412	8.71284	8.72378	-0.00314297	-0.0109412	0.0751036	0.1902	0.115096
hsa04012	685	2066	3.65856	3.64464	7.496	7.80135	0.0139171	-0.305352	-0.126626	-0.0142879	0.112338
hsa04012	369	5604	8.23819	8.26428	8.45379	8.36697	-0.0260899	0.0868267	-0.0164961	0.0899481	0.106444
hsa04012	4690	10298	7.05986	7.13015	9.06781	9.01231	-0.0702874	0.0555019	-0.320819	-0.425994	-0.105175
hsa04012	5605	5595	9.00984	8.98363	8.63806	8.6412	0.0262128	-0.00314297	0.0126511	0.116643	0.103992
hsa04012	2885	2549	8.34543	8.29351	6.15326	6.14919	0.0519185	0.00406838	-0.0361281	0.0669043	0.103032
hsa04012	4690	5062	7.05986	7.13015	8.07475	8.13007	-0.0702874	-0.0553211	0.305855	0.203348	-0.102507
hsa04012	6416	5601	7.37983	7.45656	7.92189	7.76434	-0.0767337	0.15755	0.267479	0.167958	-0.0995205
hsa04012	2065	5295	9.15124	9.16306	8.58857	8.87894	-0.0118165	-0.29037	0.0313567	-0.0663975	-0.0977542
hsa04012	6416	5602	7.37983	7.45656	7.28621	7.2777	-0.0767337	0.00850272	-0.236033	-0.138294	0.0977396
hsa04012	1956	6776	7.53737	7.70189	8.11931	8.22638	-0.164522	-0.10707	0.038433	-0.0574302	-0.0958632
hsa04012	6654	3265	6.71336	6.70454	7.33337	7.20237	0.00881964	0.131	-0.097027	-0.00229727	0.0947297
hsa04012	1956	1399	7.53737	7.70189	8.54717	8.52825	-0.164522	0.0189166	-0.227533	-0.135057	0.092476
hsa04012	673	5605	6.33954	6.30452	9.00984	8.98363	0.0350257	0.0262128	-0.117521	-0.0278547	0.089666
hsa04012	6464	2885	10.6188	10.5469	8.34543	8.29351	0.0718921	0.0519185	-0.222514	-0.132917	0.0895972
hsa04012	5602	3725	7.28621	7.2777	9.55671	9.72251	0.00850272	-0.165802	-0.0551864	0.0332104	0.0883968
hsa04012	2065	5296	9.15124	9.16306	6.82499	6.83263	-0.0118165	-0.00763561	0.155274	0.0682036	-0.0870701
hsa04012	8440	5063	8.65974	8.65281	7.21487	7.28023	0.00693276	-0.0653618	0.266562	0.180301	-0.0862615
hsa04012	2065	5294	9.15124	9.16306	5.0012	5.02485	-0.0118165	-0.0236442	-0.331641	-0.246234	0.085407
hsa04012	1399	25	8.54717	8.52825	8.42347	8.48128	0.0189166	-0.0578186	0.18002	0.0957439	-0.0842761
hsa04012	369	5605	8.23819	8.26428	9.00984	8.98363	-0.0260899	0.0262128	0.249546	0.16636	-0.0831858
hsa04012	3265	5894	7.33337	7.20237	8.55272	8.5521	0.131	0.000619639	0.189341	0.106198	-0.0831433
hsa04012	5599	3725	6.72214	6.72965	9.55671	9.72251	-0.00750259	-0.165802	0.0112016	-0.070572	-0.0817736
hsa04012	2549	5293	6.15326	6.14919	7.56898	7.6267	0.00406838	-0.0577246	-0.146082	-0.22671	-0.0806285
hsa04012	3845	5894	9.21437	9.25784	8.55272	8.5521	-0.0434751	0.000619639	-0.0473516	0.0324004	0.079752
hsa04012	685	1956	3.65856	3.64464	7.53737	7.70189	0.0139171	-0.164522	0.167419	0.0879305	-0.0794883
hsa04012	208	572	5.83999	5.85733	7.45523	7.45233	-0.0173319	0.0029	0.0424691	-0.0357222	-0.0781913
hsa04012	9542	2066	4.64603	4.67882	7.496	7.80135	-0.0327877	-0.305352	-0.163923	-0.0870238	0.0768988
hsa04012	2065	5291	9.15124	9.16306	7.32909	7.2281	-0.0118165	0.100992	0.0649938	-0.00854085	-0.0735347
hsa04012	374	1956	5.63543	5.48442	7.53737	7.70189	0.151008	-0.164522	0.019933	-0.0512788	-0.0712118
hsa04012	207	572	9.05306	8.99951	7.45523	7.45233	0.0535496	0.0029	0.222397	0.292754	0.0703564
hsa04012	5894	5605	8.55272	8.5521	9.00984	8.98363	0.000619639	0.0262128	0.107108	0.037759	-0.069349
hsa04012	10000	2932	7.75957	7.82464	7.47354	7.4676	-0.0650744	0.00594348	-0.0388118	0.0286848	0.0674965
hsa04012	2065	5293	9.15124	9.16306	7.56898	7.6267	-0.0118165	-0.0577246	-0.458418	-0.391506	0.0669125
hsa04012	8440	10298	8.65974	8.65281	9.06781	9.01231	0.00693276	0.0555019	-0.035184	-0.0986152	-0.0634312
hsa04012	1956	6714	7.53737	7.70189	7.82744	7.82763	-0.164522	-0.000186291	0.109171	0.172291	0.0631203
hsa04012	5609	5599	6.16222	6.19622	6.72214	6.72965	-0.0340039	-0.00750259	0.206493	0.145694	-0.0607995
hsa04012	2549	8503	6.15326	6.14919	9.03917	9.03812	0.00406838	0.00104046	-0.157268	-0.0971957	0.0600719
hsa04012	2549	5290	6.15326	6.14919	6.49353	6.5384	0.00406838	-0.0448678	-0.118311	-0.177229	-0.0589181
hsa04012	2475	1978	6.5132	6.52285	8.62483	8.35196	-0.00964978	0.272874	-0.0587325	-0.00273242	0.0560001
hsa04012	5894	5604	8.55272	8.5521	8.45379	8.36697	0.000619639	0.0868267	0.174529	0.230039	0.0555098
hsa04012	6655	3845	7.63866	7.66901	9.21437	9.25784	-0.0303502	-0.0434751	0.026688	0.0812808	0.0545928
hsa04012	5604	5595	8.45379	8.36697	8.63806	8.6412	0.0868267	-0.00314297	-0.196705	-0.142244	0.0544618
hsa04012	1950	1956	5.28524	5.37051	7.53737	7.70189	-0.0852695	-0.164522	0.0185217	-0.0343943	-0.0529159
hsa04012	5595	4609	8.63806	8.6412	8.40898	8.46155	-0.00314297	-0.0525721	-0.142791	-0.0927527	0.0500379
hsa04012	10000	1027	7.75957	7.82464	8.89607	8.9608	-0.0650744	-0.064734	0.106361	0.0564358	-0.0499247
hsa04012	2549	23533	6.15326	6.14919	7.14286	7.13249	0.00406838	0.0103674	0.309169	0.358334	0.0491647
hsa04012	207	1027	9.05306	8.99951	8.89607	8.9608	0.0535496	-0.064734	-0.163674	-0.115091	0.0485833
hsa04012	8440	56924	8.65974	8.65281	6.10817	6.11964	0.00693276	-0.0114775	-0.0547997	-0.102965	-0.0481654
hsa04012	2885	6654	8.34543	8.29351	6.71336	6.70454	0.0519185	0.00881964	0.195484	0.238229	0.0427457
hsa04012	208	1026	5.83999	5.85733	9.42709	9.37164	-0.0173319	0.0554499	-0.0693443	-0.0267837	0.0425606
hsa04012	2066	6777	7.496	7.80135	7.99702	8.14314	-0.305352	-0.146114	0.261967	0.221098	-0.0408687
hsa04012	6714	5747	7.82744	7.82763	8.89907	8.83914	-0.000186291	0.0599288	0.0853831	0.0445677	-0.0408154
hsa04012	10000	1026	7.75957	7.82464	9.42709	9.37164	-0.0650744	0.0554499	0.0299442	-0.0108168	-0.040761
hsa04012	1399	27	8.54717	8.52825	6.65615	6.62058	0.0189166	0.0355612	-0.205251	-0.244156	-0.0389056
hsa04012	5609	5602	6.16222	6.19622	7.28621	7.2777	-0.0340039	0.00850272	-0.0243402	0.014059	0.0383992
hsa04012	3084	2065	6.51334	6.5332	9.15124	9.16306	-0.0198582	-0.0118165	-0.0565272	-0.0947628	-0.0382356
hsa04012	10000	572	7.75957	7.82464	7.45523	7.45233	-0.0650744	0.0029	-0.149811	-0.187898	-0.0380866
hsa04012	4690	56924	7.05986	7.13015	6.10817	6.11964	-0.0702874	-0.0114775	-0.103738	-0.0656621	0.0380764
hsa04012	4690	57144	7.05986	7.13015	6.18521	6.20525	-0.0702874	-0.0200381	-0.312634	-0.348382	-0.035748
hsa04012	2065	8503	9.15124	9.16306	9.03917	9.03812	-0.0118165	0.00104046	0.20114	0.166291	-0.0348483
hsa04012	8440	5058	8.65974	8.65281	4.98109	4.92696	0.00693276	0.054132	-0.0954495	-0.12917	-0.0337207
hsa04012	208	2475	5.83999	5.85733	6.5132	6.52285	-0.0173319	-0.00964978	0.0203064	0.0532899	0.0329836
hsa04012	1956	6464	7.53737	7.70189	10.6188	10.5469	-0.164522	0.0718921	-0.138657	-0.106089	0.0325672
hsa04012	1956	53358	7.53737	7.70189	6.24457	6.28037	-0.164522	-0.0357919	0.37037	0.338129	-0.0322412
hsa04012	5594	2002	8.01757	7.90518	8.71284	8.72378	0.112387	-0.0109412	-0.144251	-0.174827	-0.0305761
hsa04012	2069	2066	3.71621	3.73317	7.496	7.80135	-0.0169658	-0.305352	-0.0405742	-0.0108583	0.0297159
hsa04012	2066	6776	7.496	7.80135	8.11931	8.22638	-0.305352	-0.10707	0.119706	0.148586	0.0288802
hsa04012	5602	2002	7.28621	7.2777	8.71284	8.72378	0.00850272	-0.0109412	0.161986	0.133125	-0.0288612
hsa04012	5609	5601	6.16222	6.19622	7.92189	7.76434	-0.0340039	0.15755	-0.308858	-0.337011	-0.028153
hsa04012	1956	1398	7.53737	7.70189	8.18669	8.18613	-0.164522	0.00056277	-0.014974	0.0126708	0.0276448
hsa04012	5594	4609	8.01757	7.90518	8.40898	8.46155	0.112387	-0.0525721	0.239834	0.213539	-0.0262948
hsa04012	2549	5294	6.15326	6.14919	5.0012	5.02485	0.00406838	-0.0236442	0.179071	0.153507	-0.0255637
hsa04012	3084	2066	6.51334	6.5332	7.496	7.80135	-0.0198582	-0.305352	-0.11001	-0.135519	-0.0255099
hsa04012	1839	2066	6.83119	6.8793	7.496	7.80135	-0.0481062	-0.305352	-0.0856299	-0.060431	0.025199
hsa04012	4690	5058	7.05986	7.13015	4.98109	4.92696	-0.0702874	0.054132	0.0134933	0.0383339	0.0248406
hsa04012	208	2932	5.83999	5.85733	7.47354	7.4676	-0.0173319	0.00594348	-0.04472	-0.068853	-0.0241329
hsa04012	2475	6199	6.5132	6.52285	8.01665	7.90863	-0.00964978	0.108021	0.00717082	0.031009	0.0238382
hsa04012	4893	369	6.47034	6.33549	8.23819	8.26428	0.134847	-0.0260899	-0.118879	-0.0955279	0.0233511
hsa04012	9542	2065	4.64603	4.67882	9.15124	9.16306	-0.0327877	-0.0118165	-0.156427	-0.178625	-0.0221975
hsa04012	2549	5296	6.15326	6.14919	6.82499	6.83263	0.00406838	-0.00763561	0.12507	0.146229	0.0211596
hsa04012	5601	3725	7.92189	7.76434	9.55671	9.72251	0.15755	-0.165802	-0.022395	-0.00208254	0.0203125
hsa04012	6654	3845	6.71336	6.70454	9.21437	9.25784	0.00881964	-0.0434751	0.0966315	0.0772922	-0.0193393
hsa04012	1956	5335	7.53737	7.70189	8.02384	8.02837	-0.164522	-0.00453574	0.129468	0.148779	0.0193112
hsa04012	3265	673	7.33337	7.20237	6.33954	6.30452	0.131	0.0350257	-0.0320601	-0.0497409	-0.0176809
hsa04012	1398	25	8.18669	8.18613	8.42347	8.48128	0.00056277	-0.0578186	0.174158	0.158236	-0.0159222
hsa04012	6654	4893	6.71336	6.70454	6.47034	6.33549	0.00881964	0.134847	0.313972	0.298753	-0.0152189
hsa04012	8440	57144	8.65974	8.65281	6.18521	6.20525	0.00693276	-0.0200381	-0.11774	-0.132475	-0.0147351
hsa04012	207	2932	9.05306	8.99951	7.47354	7.4676	0.0535496	0.00594348	0.199013	0.184439	-0.0145736
hsa04012	10000	2475	7.75957	7.82464	6.5132	6.52285	-0.0650744	-0.00964978	-0.00630411	-0.0207383	-0.0144342
hsa04012	3845	369	9.21437	9.25784	8.23819	8.26428	-0.0434751	-0.0260899	-0.0810209	-0.0897981	-0.00877726
hsa04012	207	2475	9.05306	8.99951	6.5132	6.52285	0.0535496	-0.00964978	-0.104724	-0.112069	-0.0073448
hsa04012	1956	5336	7.53737	7.70189	7.34068	7.39843	-0.164522	-0.0577449	0.0678361	0.0751378	0.0073017
hsa04012	2065	23533	9.15124	9.16306	7.14286	7.13249	-0.0118165	0.0103674	-0.134509	-0.141696	-0.0071866
hsa04012	53358	2885	6.24457	6.28037	8.34543	8.29351	-0.0357919	0.0519185	-0.0664738	-0.0594567	0.00701715
hsa04012	2549	5295	6.15326	6.14919	8.58857	8.87894	0.00406838	-0.29037	-0.0978047	-0.091287	0.00651764
hsa04012	1956	2885	7.53737	7.70189	8.34543	8.29351	-0.164522	0.0519185	-0.0892424	-0.0854026	0.0038398
hsa04020	1131	2778	6.30908	6.27884	12.6841	12.6414	0.030241	0.0427057	0.10442	-0.139782	-0.244201
hsa04020	624	2776	6.80116	6.79838	9.52722	9.60127	0.00278381	-0.0740515	-0.0903499	0.143561	0.233911
hsa04020	2925	2769	7.89625	7.93067	6.64546	6.62105	-0.0344198	0.0244127	-0.183226	0.049134	0.23236
hsa04020	808	4638	8.68653	8.62231	9.20583	9.37361	0.0642256	-0.167778	-0.208645	0.0226449	0.23129
hsa04020	185	9630	6.55586	6.99326	7.23735	7.31135	-0.437403	-0.073994	0.104109	0.331763	0.227654
hsa04020	136	2774	6.05242	6.03266	5.31609	5.31307	0.0197597	0.00301801	0.144372	0.369412	0.22504
hsa04020	5737	2769	3.85933	3.92879	6.64546	6.62105	-0.0694571	0.0244127	-0.0667703	0.157131	0.223901
hsa04020	2769	5330	6.64546	6.62105	7.71356	7.71369	0.0244127	-0.00013169	0.159496	0.369789	0.210293
hsa04020	5159	5335	8.38102	8.43347	8.02384	8.02837	-0.0524514	-0.00453574	0.0238623	0.232994	0.209132
hsa04020	10800	2769	3.70145	3.7197	6.64546	6.62105	-0.018246	0.0244127	-0.0796947	0.127336	0.20703
hsa04020	623	2776	6.14863	6.14757	9.52722	9.60127	0.00106095	-0.0740515	-0.265215	-0.0601904	0.205024
hsa04020	3973	2769	3.90073	3.90526	6.64546	6.62105	-0.00452985	0.0244127	-0.0872664	0.114246	0.201512
hsa04020	3361	2778	5.25675	5.27282	12.6841	12.6414	-0.0160685	0.0427057	0.0348717	-0.163698	-0.19857
hsa04020	6865	2769	6.54659	6.54931	6.64546	6.62105	-0.00272431	0.0244127	-0.0961519	0.102126	0.198278
hsa04020	805	107	12.4263	12.4068	7.01062	7.02883	0.0195263	-0.0182127	0.128233	-0.0687912	-0.197024
hsa04020	886	2769	7.39493	7.41911	6.64546	6.62105	-0.0241749	0.0244127	-0.0973806	0.0966682	0.194049
hsa04020	1133	2778	6.2162	6.20654	12.6841	12.6414	0.00966542	0.0427057	-0.00679525	-0.200473	-0.193677
hsa04020	2915	2769	5.37733	5.36179	6.64546	6.62105	0.0155422	0.0244127	-0.0252586	0.163861	0.18912
hsa04020	3269	2767	6.44758	6.45874	8.78521	8.82165	-0.0111627	-0.0364324	0.0294614	-0.152681	-0.182142
hsa04020	5021	2769	5.75218	5.90343	6.64546	6.62105	-0.151252	0.0244127	-0.124206	0.0576661	0.181872
hsa04020	2778	107	12.6841	12.6414	7.01062	7.02883	0.0427057	-0.0182127	-0.0947296	0.0820067	0.176736
hsa04020	5733	2769	7.23444	7.56747	6.64546	6.62105	-0.333026	0.0244127	-0.199187	-0.0240248	0.175162
hsa04020	5731	2769	8.10047	8.10045	6.64546	6.62105	1.76834e-05	0.0244127	0.0145272	0.188406	0.173879
hsa04020	2776	23236	9.52722	9.60127	7.14984	6.99438	-0.0740515	0.155461	0.0242371	0.197832	0.173595
hsa04020	805	114	12.4263	12.4068	5.31552	5.32151	0.0195263	-0.00598721	-0.0575026	-0.227868	-0.170366
hsa04020	1812	2778	4.69912	4.70035	12.6841	12.6414	-0.00122935	0.0427057	-0.0124973	-0.182502	-0.170005
hsa04020	3274	2778	6.24625	6.23856	12.6841	12.6414	0.00768648	0.0427057	0.0779157	-0.0879341	-0.16585
hsa04020	3360	2778	7.63586	7.65092	12.6841	12.6414	-0.0150606	0.0427057	0.0137043	-0.151373	-0.165078
hsa04020	6786	93129	7.32932	7.38065	8.54594	8.61379	-0.0513341	-0.067852	0.132262	-0.0307835	-0.163046
hsa04020	805	109	12.4263	12.4068	6.97311	7.02655	0.0195263	-0.0534365	-0.0734042	-0.233877	-0.160473
hsa04020	153	2774	4.46696	4.47773	5.31609	5.31307	-0.010767	0.00301801	0.283074	0.442922	0.159848
hsa04020	2778	109	12.6841	12.6414	6.97311	7.02655	0.0427057	-0.0534365	0.0144915	-0.143994	-0.158485
hsa04020	1909	2769	7.99319	8.04162	6.64546	6.62105	-0.0484324	0.0244127	-0.0587177	-0.216923	-0.158205
hsa04020	6915	2769	7.88978	7.90536	6.64546	6.62105	-0.0155809	0.0244127	-0.112079	0.0443028	0.156382
hsa04020	1129	2769	6.32976	6.36053	6.64546	6.62105	-0.0307725	0.0244127	-0.0815092	0.0684653	0.149974
hsa04020	9630	5330	7.23735	7.31135	7.71356	7.71369	-0.073994	-0.00013169	0.0109036	0.159518	0.148614
hsa04020	805	91807	12.4263	12.4068	4.01904	4.01358	0.0195263	0.00545537	-0.0964827	-0.24321	-0.146727
hsa04020	810	5137	6.63205	6.65596	6.37078	6.38597	-0.0239095	-0.0151913	0.163162	0.309151	0.145989
hsa04020	146	2769	4.90501	4.89876	6.64546	6.62105	0.0062562	0.0244127	0.0637033	0.204522	0.140819
hsa04020	6869	2769	6.55211	6.56683	6.64546	6.62105	-0.0147175	0.0244127	-0.104465	0.0357964	0.140261
hsa04020	5350	489	5.84397	5.99353	8.34621	8.35883	-0.149557	-0.0126262	-0.00388564	0.13611	0.139995
hsa04020	56413	2776	6.00946	6.03684	9.52722	9.60127	-0.0273836	-0.0740515	-0.169434	-0.0296172	0.139817
hsa04020	1910	2767	6.36672	6.40728	8.78521	8.82165	-0.0405667	-0.0364324	0.11455	-0.0251844	-0.139734
hsa04020	155	2778	6.64549	6.64756	12.6841	12.6414	-0.00207751	0.0427057	-0.0142311	-0.153215	-0.138984
hsa04020	2774	115	5.31609	5.31307	7.54403	7.62185	0.00301801	-0.0778165	-0.0939918	0.0434451	0.137437
hsa04020	1131	2769	6.30908	6.27884	6.64546	6.62105	0.030241	0.0244127	-0.0865014	0.0500166	0.136518
hsa04020	7201	2769	5.41287	5.40762	6.64546	6.62105	0.00525257	0.0244127	-0.0340296	0.10186	0.13589
hsa04020	1816	2778	6.33757	6.35379	12.6841	12.6414	-0.0162216	0.0427057	0.0454789	-0.0896006	-0.135079
hsa04020	147	2776	4.29	4.28975	9.52722	9.60127	0.000250266	-0.0740515	-0.290898	-0.155849	0.135049
hsa04020	553	2769	7.24848	7.26158	6.64546	6.62105	-0.0130965	0.0244127	-0.0343601	0.100079	0.134439
hsa04020	886	2776	7.39493	7.41911	9.52722	9.60127	-0.0241749	-0.0740515	-0.199472	-0.0664037	0.133069
hsa04020	1909	2767	7.99319	8.04162	8.78521	8.82165	-0.0484324	-0.0364324	0.189225	0.0576392	-0.131586
hsa04020	3358	2769	3.95761	3.95067	6.64546	6.62105	0.00694062	0.0244127	-0.141053	-0.0097064	0.131346
hsa04020	5350	487	5.84397	5.99353	5.35082	5.3666	-0.149557	-0.015782	-0.0855681	-0.213533	-0.127964
hsa04020	57105	2769	5.90935	5.94114	6.64546	6.62105	-0.0317908	0.0244127	-0.152393	-0.0251228	0.12727
hsa04020	2774	114	5.31609	5.31307	5.31552	5.32151	0.00301801	-0.00598721	0.170417	0.297578	0.127161
hsa04020	2776	5332	9.52722	9.60127	6.23725	6.16676	-0.0740515	0.0704935	0.0612364	-0.0648169	-0.126053
hsa04020	154	2774	6.36932	6.49175	5.31609	5.31307	-0.122432	0.00301801	0.111998	-0.0121927	-0.124191
hsa04020	2774	107	5.31609	5.31307	7.01062	7.02883	0.00301801	-0.0182127	-0.102232	0.0215225	0.123755
hsa04020	2778	115	12.6841	12.6414	7.54403	7.62185	0.0427057	-0.0778165	-0.147898	-0.0253575	0.12254
hsa04020	5021	2767	5.75218	5.90343	8.78521	8.82165	-0.151252	-0.0364324	0.123739	0.00277006	-0.120969
hsa04020	552	2769	6.41898	6.40861	6.64546	6.62105	0.0103702	0.0244127	-0.014189	0.106573	0.120762
hsa04020	553	9630	7.24848	7.26158	7.23735	7.31135	-0.0130965	-0.073994	0.106972	0.227289	0.120317
hsa04020	3363	2774	6.04769	6.02273	5.31609	5.31307	0.0249642	0.00301801	0.215901	0.336141	0.12024
hsa04020	5156	5335	7.98935	8.1318	8.02384	8.02837	-0.142452	-0.00453574	0.0572501	0.17719	0.11994
hsa04020	801	5136	10.2611	10.2066	5.41077	5.50843	0.054466	-0.0976551	-0.00906019	-0.128379	-0.119319
hsa04020	1129	2776	6.32976	6.36053	9.52722	9.60127	-0.0307725	-0.0740515	-0.0814482	-0.200047	-0.118598
hsa04020	6870	9630	5.55336	5.54712	7.23735	7.31135	0.00624337	-0.073994	0.040898	0.159304	0.118406
hsa04020	5733	2767	7.23444	7.56747	8.78521	8.82165	-0.333026	-0.0364324	0.162635	0.0454459	-0.117189
hsa04020	808	107	8.68653	8.62231	7.01062	7.02883	0.0642256	-0.0182127	0.125164	0.00933476	-0.115829
hsa04020	2066	5335	7.496	7.80135	8.02384	8.02837	-0.305352	-0.00453574	-0.157836	-0.0429829	0.114853
hsa04020	2774	109	5.31609	5.31307	6.97311	7.02655	0.00301801	-0.0534365	0.16538	0.27956	0.11418
hsa04020	3356	2769	5.08858	5.09778	6.64546	6.62105	-0.00919728	0.0244127	-0.071621	0.0425026	0.114124
hsa04020	3363	2778	6.04769	6.02273	12.6841	12.6414	0.0249642	0.0427057	0.0737403	-0.039695	-0.113435
hsa04020	3362	2778	6.37144	6.38659	12.6841	12.6414	-0.0151499	0.0427057	0.0749103	-0.0377121	-0.112622
hsa04020	136	2778	6.05242	6.03266	12.6841	12.6414	0.0197597	0.0427057	0.105199	-0.00711978	-0.112318
hsa04020	5350	488	5.84397	5.99353	10.4195	10.2589	-0.149557	0.160625	-0.264534	-0.153288	0.111246
hsa04020	810	5136	6.63205	6.65596	5.41077	5.50843	-0.0239095	-0.0976551	0.0482512	0.155429	0.107178
hsa04020	2767	5330	8.78521	8.82165	7.71356	7.71369	-0.0364324	-0.00013169	-0.206328	-0.100677	0.105651
hsa04020	553	2776	7.24848	7.26158	9.52722	9.60127	-0.0130965	-0.0740515	-0.195167	-0.090314	0.104853
hsa04020	146	2776	4.90501	4.89876	9.52722	9.60127	0.0062562	-0.0740515	-0.213494	-0.108782	0.104712
hsa04020	6865	2767	6.54659	6.54931	8.78521	8.82165	-0.00272431	-0.0364324	-0.107246	-0.00492839	0.102318
hsa04020	6870	2769	5.55336	5.54712	6.64546	6.62105	0.00624337	0.0244127	0.00848792	0.10878	0.100292
hsa04020	1910	2776	6.36672	6.40728	9.52722	9.60127	-0.0405667	-0.0740515	0.17314	0.0736883	-0.0994513
hsa04020	2149	2769	6.26228	6.28325	6.64546	6.62105	-0.0209675	0.0244127	-0.0995116	-0.198638	-0.0991267
hsa04020	2769	23236	6.64546	6.62105	7.14984	6.99438	0.0244127	0.155461	-0.131745	-0.0329133	0.0988316
hsa04020	801	5137	10.2611	10.2066	6.37078	6.38597	0.054466	-0.0151913	-0.0369432	-0.13347	-0.0965268
hsa04020	3358	9630	3.95761	3.95067	7.23735	7.31135	0.00694062	-0.073994	0.112541	0.208398	0.0958565
hsa04020	5724	2769	7.41654	7.4289	6.64546	6.62105	-0.0123584	0.0244127	0.15205	0.247686	0.0956359
hsa04020	2774	108	5.31609	5.31307	7.02321	7.06432	0.00301801	-0.0411124	0.144655	0.238323	0.0936677
hsa04020	3357	2767	4.907	4.94808	8.78521	8.82165	-0.041077	-0.0364324	0.0272059	-0.0660623	-0.0932682
hsa04020	887	2769	5.47336	5.49277	6.64546	6.62105	-0.0194152	0.0244127	0.0373983	0.128853	0.0914546
hsa04020	2925	2767	7.89625	7.93067	8.78521	8.82165	-0.0344198	-0.0364324	-0.0859357	0.00478908	0.0907248
hsa04020	1812	2774	4.69912	4.70035	5.31609	5.31307	-0.00122935	0.00301801	0.369073	0.280235	-0.0888378
hsa04020	51806	5136	5.8785	5.64404	5.41077	5.50843	0.234454	-0.0976551	-0.105652	-0.194483	-0.0888304
hsa04020	810	107	6.63205	6.65596	7.01062	7.02883	-0.0239095	-0.0182127	-0.061718	0.0236522	0.0853702
hsa04020	5737	2776	3.85933	3.92879	9.52722	9.60127	-0.0694571	-0.0740515	0.102411	0.0172177	-0.0851929
hsa04020	2064	5336	10.0821	9.94483	7.34068	7.39843	0.137265	-0.0577449	-0.15854	-0.2431	-0.0845602
hsa04020	5567	5350	9.17972	9.11737	5.84397	5.99353	0.0623513	-0.149557	0.247527	0.163799	-0.0837282
hsa04020	2767	5332	8.78521	8.82165	6.23725	6.16676	-0.0364324	0.0704935	-0.0445857	0.0375098	0.0820955
hsa04020	3356	2776	5.08858	5.09778	9.52722	9.60127	-0.00919728	-0.0740515	0.00321024	-0.0786824	-0.0818926
hsa04020	810	114	6.63205	6.65596	5.31552	5.32151	-0.0239095	-0.00598721	0.19111	0.111019	-0.0800908
hsa04020	51806	107	5.8785	5.64404	7.01062	7.02883	0.234454	-0.0182127	-0.155107	-0.235191	-0.0800843
hsa04020	810	4638	6.63205	6.65596	9.20583	9.37361	-0.0239095	-0.167778	0.218374	0.138562	-0.0798119
hsa04020	56413	9630	6.00946	6.03684	7.23735	7.31135	-0.0273836	-0.073994	-0.026994	-0.104588	-0.0775938
hsa04020	9630	5332	7.23735	7.31135	6.23725	6.16676	-0.073994	0.0704935	-0.125785	-0.202828	-0.0770424
hsa04020	51806	5153	5.8785	5.64404	7.40297	7.41779	0.234454	-0.0148169	-0.0498301	0.0257758	0.0756059
hsa04020	810	91807	6.63205	6.65596	4.01904	4.01358	-0.0239095	0.00545537	0.0783914	0.00281007	-0.0755814
hsa04020	3357	9630	4.907	4.94808	7.23735	7.31135	-0.041077	-0.073994	0.0703847	-0.0042269	-0.0746116
hsa04020	805	4638	12.4263	12.4068	9.20583	9.37361	0.0195263	-0.167778	-0.00265775	-0.0767987	-0.074141
hsa04020	624	2767	6.80116	6.79838	8.78521	8.82165	0.00278381	-0.0364324	0.100898	0.0267762	-0.0741213
hsa04020	2915	9630	5.37733	5.36179	7.23735	7.31135	0.0155422	-0.073994	0.0820799	0.155973	0.0738927
hsa04020	887	2776	5.47336	5.49277	9.52722	9.60127	-0.0194152	-0.0740515	-0.207122	-0.133545	0.0735775
hsa04020	5159	5336	8.38102	8.43347	7.34068	7.39843	-0.0524514	-0.0577449	-0.0953222	-0.168135	-0.0728127
hsa04020	2911	2767	5.57893	5.57261	8.78521	8.82165	0.00632166	-0.0364324	-0.0432126	-0.115482	-0.0722695
hsa04020	1131	9630	6.30908	6.27884	7.23735	7.31135	0.030241	-0.073994	-0.0228606	-0.0949809	-0.0721203
hsa04020	4923	2769	6.56507	6.57545	6.64546	6.62105	-0.0103806	0.0244127	0.0600219	0.130429	0.0704072
hsa04020	148	2776	4.52174	4.54379	9.52722	9.60127	-0.0220464	-0.0740515	-0.164976	-0.0948342	0.0701418
hsa04020	1131	2774	6.30908	6.27884	5.31609	5.31307	0.030241	0.00301801	0.21965	0.288467	0.0688166
hsa04020	553	2767	7.24848	7.26158	8.78521	8.82165	-0.0130965	-0.0364324	-0.0402054	-0.108418	-0.0682126
hsa04020	185	2769	6.55586	6.99326	6.64546	6.62105	-0.437403	0.0244127	0.062592	0.130476	0.0678836
hsa04020	56413	2769	6.00946	6.03684	6.64546	6.62105	-0.0273836	0.0244127	-0.015817	0.0518717	0.0676887
hsa04020	2911	2769	5.57893	5.57261	6.64546	6.62105	0.00632166	0.0244127	-0.0181105	0.0490741	0.0671847
hsa04020	6869	2767	6.55211	6.56683	8.78521	8.82165	-0.0147175	-0.0364324	-0.0341664	-0.101161	-0.066995
hsa04020	808	109	8.68653	8.62231	6.97311	7.02655	0.0642256	-0.0534365	0.00618079	0.0731091	0.0669283
hsa04020	2066	5336	7.496	7.80135	7.34068	7.39843	-0.305352	-0.0577449	-0.398262	-0.332113	0.0661482
hsa04020	7201	2767	5.41287	5.40762	8.78521	8.82165	0.00525257	-0.0364324	-0.0786022	-0.144029	-0.0654273
hsa04020	5737	9630	3.85933	3.92879	7.23735	7.31135	-0.0694571	-0.073994	0.00792811	-0.0557026	-0.0636307
hsa04020	5731	2767	8.10047	8.10045	8.78521	8.82165	1.76834e-05	-0.0364324	0.0396227	-0.0229587	-0.0625814
hsa04020	51806	109	5.8785	5.64404	6.97311	7.02655	0.234454	-0.0534365	-0.0282578	-0.0907081	-0.0624503
hsa04020	51806	114	5.8785	5.64404	5.31552	5.32151	0.234454	-0.00598721	0.0144258	0.0758545	0.0614288
hsa04020	3274	2774	6.24625	6.23856	5.31609	5.31307	0.00768648	0.00301801	0.28357	0.344968	0.0613985
hsa04020	6865	2776	6.54659	6.54931	9.52722	9.60127	-0.00272431	-0.0740515	-0.180912	-0.242246	-0.0613348
hsa04020	6915	9630	7.88978	7.90536	7.23735	7.31135	-0.0155809	-0.073994	0.104767	0.044366	-0.060401
hsa04020	3357	2776	4.907	4.94808	9.52722	9.60127	-0.041077	-0.0740515	0.170798	0.110404	-0.0603939
hsa04020	1131	2767	6.30908	6.27884	8.78521	8.82165	0.030241	-0.0364324	-0.0993133	-0.0393036	0.0600097
hsa04020	624	2769	6.80116	6.79838	6.64546	6.62105	0.00278381	0.0244127	-0.00629232	-0.0656307	-0.0593383
hsa04020	808	114	8.68653	8.62231	5.31552	5.32151	0.0642256	-0.00598721	-0.0621186	-0.00314831	0.0589703
hsa04020	10800	9630	3.70145	3.7197	7.23735	7.31135	-0.018246	-0.073994	0.0780061	0.136388	0.0583819
hsa04020	57105	9630	5.90935	5.94114	7.23735	7.31135	-0.0317908	-0.073994	0.161124	0.218499	0.0573748
hsa04020	801	114	10.2611	10.2066	5.31552	5.32151	0.054466	-0.00598721	-0.0822725	-0.139364	-0.0570919
hsa04020	6915	2767	7.88978	7.90536	8.78521	8.82165	-0.0155809	-0.0364324	-0.12672	-0.18333	-0.0566093
hsa04020	6870	2767	5.55336	5.54712	8.78521	8.82165	0.00624337	-0.0364324	-0.141447	-0.0849713	0.0564755
hsa04020	148	2769	4.52174	4.54379	6.64546	6.62105	-0.0220464	0.0244127	0.0174576	0.073803	0.0563454
hsa04020	2774	113	5.31609	5.31307	6.02751	5.98117	0.00301801	0.046343	-0.10509	-0.161376	-0.0562863
hsa04020	805	5153	12.4263	12.4068	7.40297	7.41779	0.0195263	-0.0148169	-0.224211	-0.168392	0.0558194
hsa04020	2149	9630	6.26228	6.28325	7.23735	7.31135	-0.0209675	-0.073994	0.0892966	0.0338987	-0.0553979
hsa04020	5731	2776	8.10047	8.10045	9.52722	9.60127	1.76834e-05	-0.0740515	-0.184153	-0.128873	0.0552806
hsa04020	623	2769	6.14863	6.14757	6.64546	6.62105	0.00106095	0.0244127	0.0406448	-0.0143914	-0.0550362
hsa04020	10800	2776	3.70145	3.7197	9.52722	9.60127	-0.018246	-0.0740515	-0.0238156	0.0312062	0.0550218
hsa04020	148	2767	4.52174	4.54379	8.78521	8.82165	-0.0220464	-0.0364324	-0.0846536	-0.139635	-0.054981
hsa04020	5724	2767	7.41654	7.4289	8.78521	8.82165	-0.0123584	-0.0364324	-0.220783	-0.16627	0.0545139
hsa04020	7201	2776	5.41287	5.40762	9.52722	9.60127	0.00525257	-0.0740515	-0.140176	-0.191733	-0.051557
hsa04020	2925	2776	7.89625	7.93067	9.52722	9.60127	-0.0344198	-0.0740515	-0.12005	-0.0689247	0.0511252
hsa04020	801	107	10.2611	10.2066	7.01062	7.02883	0.054466	-0.0182127	-0.0497392	0.00126579	0.0510049
hsa04020	3973	2776	3.90073	3.90526	9.52722	9.60127	-0.00452985	-0.0740515	-0.0621998	-0.112945	-0.0507456
hsa04020	146	2767	4.90501	4.89876	8.78521	8.82165	0.0062562	-0.0364324	0.00450376	-0.0457268	-0.0502305
hsa04020	5021	2776	5.75218	5.90343	9.52722	9.60127	-0.151252	-0.0740515	0.142529	0.0931241	-0.0494046
hsa04020	624	9630	6.80116	6.79838	7.23735	7.31135	0.00278381	-0.073994	0.0592432	0.00991385	-0.0493293
hsa04020	1910	9630	6.36672	6.40728	7.23735	7.31135	-0.0405667	-0.073994	0.114899	0.0657837	-0.0491151
hsa04020	148	9630	4.52174	4.54379	7.23735	7.31135	-0.0220464	-0.073994	0.076245	0.0271519	-0.0490931
hsa04020	3360	2774	7.63586	7.65092	5.31609	5.31307	-0.0150606	0.00301801	0.361065	0.409944	0.0488792
hsa04020	2769	5332	6.64546	6.62105	6.23725	6.16676	0.0244127	0.0704935	-0.105984	-0.154326	-0.0483418
hsa04020	6870	2776	5.55336	5.54712	9.52722	9.60127	0.00624337	-0.0740515	-0.15979	-0.207885	-0.0480954
hsa04020	623	2767	6.14863	6.14757	8.78521	8.82165	0.00106095	-0.0364324	-0.0605311	-0.10777	-0.0472387
hsa04020	5568	5350	6.10862	6.14605	5.84397	5.99353	-0.0374276	-0.149557	-0.0695631	-0.116798	-0.0472348
hsa04020	552	2767	6.41898	6.40861	8.78521	8.82165	0.0103702	-0.0364324	-0.165166	-0.118118	0.047048
hsa04020	56413	2767	6.00946	6.03684	8.78521	8.82165	-0.0273836	-0.0364324	-0.0179104	-0.0645809	-0.0466705
hsa04020	2915	2767	5.37733	5.36179	8.78521	8.82165	0.0155422	-0.0364324	0.0165417	-0.030054	-0.0465956
hsa04020	5156	5336	7.98935	8.1318	7.34068	7.39843	-0.142452	-0.0577449	0.167633	0.121085	-0.0465479
hsa04020	3362	2774	6.37144	6.38659	5.31609	5.31307	-0.0151499	0.00301801	0.451809	0.497504	0.0456944
hsa04020	2776	5331	9.52722	9.60127	6.77755	6.72834	-0.0740515	0.0492104	-0.120983	-0.0754811	0.0455015
hsa04020	6869	9630	6.55211	6.56683	7.23735	7.31135	-0.0147175	-0.073994	0.0636133	0.0195419	-0.0440714
hsa04020	153	2778	4.46696	4.47773	12.6841	12.6414	-0.010767	0.0427057	-0.0328465	-0.0768636	-0.0440172
hsa04020	2776	5330	9.52722	9.60127	7.71356	7.71369	-0.0740515	-0.00013169	-0.158002	-0.114107	0.0438949
hsa04020	3973	9630	3.90073	3.90526	7.23735	7.31135	-0.00452985	-0.073994	0.153269	0.19615	0.0428817
hsa04020	810	109	6.63205	6.65596	6.97311	7.02655	-0.0239095	-0.0534365	0.10335	0.145751	0.042401
hsa04020	3973	2767	3.90073	3.90526	8.78521	8.82165	-0.00452985	-0.0364324	-0.0122097	-0.0534135	-0.0412038
hsa04020	9630	5331	7.23735	7.31135	6.77755	6.72834	-0.073994	0.0492104	-0.0782007	-0.037721	0.0404797
hsa04020	2149	2767	6.26228	6.28325	8.78521	8.82165	-0.0209675	-0.0364324	0.040603	0.0802215	0.0396185
hsa04020	5724	9630	7.41654	7.4289	7.23735	7.31135	-0.0123584	-0.073994	0.0479179	0.008343	-0.0395749
hsa04020	2065	5335	9.15124	9.16306	8.02384	8.02837	-0.0118165	-0.00453574	-0.163092	-0.201915	-0.0388227
hsa04020	3269	2769	6.44758	6.45874	6.64546	6.62105	-0.0111627	0.0244127	0.00733175	0.0460064	0.0386746
hsa04020	51806	91807	5.8785	5.64404	4.01904	4.01358	0.234454	0.00545537	0.0266756	0.0649264	0.0382509
hsa04020	552	2776	6.41898	6.40861	9.52722	9.60127	0.0103702	-0.0740515	-0.218053	-0.255879	-0.0378257
hsa04020	3269	9630	6.44758	6.45874	7.23735	7.31135	-0.0111627	-0.073994	0.0650594	0.0274524	-0.037607
hsa04020	154	2778	6.36932	6.49175	12.6841	12.6414	-0.122432	0.0427057	-0.272816	-0.309487	-0.0366719
hsa04020	185	2776	6.55586	6.99326	9.52722	9.60127	-0.437403	-0.0740515	0.113209	0.0769277	-0.0362818
hsa04020	10800	2767	3.70145	3.7197	8.78521	8.82165	-0.018246	-0.0364324	-0.0199769	0.0160816	0.0360584
hsa04020	6865	9630	6.54659	6.54931	7.23735	7.31135	-0.00272431	-0.073994	0.10253	0.138523	0.0359926
hsa04020	2925	9630	7.89625	7.93067	7.23735	7.31135	-0.0344198	-0.073994	0.0785453	0.0427912	-0.0357541
hsa04020	5733	2776	7.23444	7.56747	9.52722	9.60127	-0.333026	-0.0740515	0.222085	0.186456	-0.0356296
hsa04020	5021	9630	5.75218	5.90343	7.23735	7.31135	-0.151252	-0.073994	0.0310042	-0.00459561	-0.0355998
hsa04020	3358	2767	3.95761	3.95067	8.78521	8.82165	0.00694062	-0.0364324	-0.146521	-0.180918	-0.0343974
hsa04020	2911	9630	5.57893	5.57261	7.23735	7.31135	0.00632166	-0.073994	0.117678	0.0837139	-0.0339644
hsa04020	810	5153	6.63205	6.65596	7.40297	7.41779	-0.0239095	-0.0148169	0.146751	0.113126	-0.0336251
hsa04020	4923	9630	6.56507	6.57545	7.23735	7.31135	-0.0103806	-0.073994	0.0308459	0.0642735	0.0334276
hsa04020	5566	5350	8.35557	8.3638	5.84397	5.99353	-0.00822521	-0.149557	-0.0551711	-0.088597	-0.0334259
hsa04020	6915	2776	7.88978	7.90536	9.52722	9.60127	-0.0155809	-0.0740515	-0.197651	-0.165052	0.0325989
hsa04020	3361	2774	5.25675	5.27282	5.31609	5.31307	-0.0160685	0.00301801	0.266918	0.234379	-0.0325395
hsa04020	801	109	10.2611	10.2066	6.97311	7.02655	0.054466	-0.0534365	-0.0738724	-0.105493	-0.0316211
hsa04020	1910	2769	6.36672	6.40728	6.64546	6.62105	-0.0405667	0.0244127	-0.0648704	-0.0963851	-0.0315147
hsa04020	6786	80228	7.32932	7.38065	6.1779	6.15869	-0.0513341	0.0192014	0.14216	0.111452	-0.0307074
hsa04020	1909	9630	7.99319	8.04162	7.23735	7.31135	-0.0484324	-0.073994	0.0730727	0.0423906	-0.0306821
hsa04020	887	2767	5.47336	5.49277	8.78521	8.82165	-0.0194152	-0.0364324	-0.161483	-0.191925	-0.0304415
hsa04020	886	2767	7.39493	7.41911	8.78521	8.82165	-0.0241749	-0.0364324	-0.0789039	-0.108828	-0.0299237
hsa04020	801	91807	10.2611	10.2066	4.01904	4.01358	0.054466	0.00545537	-0.00565977	-0.0353972	-0.0297374
hsa04020	2778	113	12.6841	12.6414	6.02751	5.98117	0.0427057	0.046343	-3.05112e-05	-0.029405	-0.0293745
hsa04020	805	5137	12.4263	12.4068	6.37078	6.38597	0.0195263	-0.0151913	-0.105964	-0.0788919	0.0270719
hsa04020	808	91807	8.68653	8.62231	4.01904	4.01358	0.0642256	0.00545537	-0.0601738	-0.0343781	0.0257957
hsa04020	155	2774	6.64549	6.64756	5.31609	5.31307	-0.00207751	0.00301801	0.472966	0.498752	0.0257857
hsa04020	805	5136	12.4263	12.4068	5.41077	5.50843	0.0195263	-0.0976551	-0.152637	-0.178385	-0.0257484
hsa04020	886	9630	7.39493	7.41911	7.23735	7.31135	-0.0241749	-0.073994	0.0921029	0.0666011	-0.0255018
hsa04020	5733	9630	7.23444	7.56747	7.23735	7.31135	-0.333026	-0.073994	-0.0140692	-0.0386468	-0.0245775
hsa04020	808	5153	8.68653	8.62231	7.40297	7.41779	0.0642256	-0.0148169	0.0528036	0.0284486	-0.024355
hsa04020	6869	2776	6.55211	6.56683	9.52722	9.60127	-0.0147175	-0.0740515	-0.139767	-0.115472	0.0242946
hsa04020	2065	5336	9.15124	9.16306	7.34068	7.39843	-0.0118165	-0.0577449	-0.480508	-0.457396	0.0231115
hsa04020	623	9630	6.14863	6.14757	7.23735	7.31135	0.00106095	-0.073994	0.0682402	0.0900728	0.0218327
hsa04020	808	5136	8.68653	8.62231	5.41077	5.50843	0.0642256	-0.0976551	-0.041638	-0.0207957	0.0208424
hsa04020	2778	108	12.6841	12.6414	7.02321	7.06432	0.0427057	-0.0411124	0.00988781	-0.00986396	-0.0197518
hsa04020	1956	5335	7.53737	7.70189	8.02384	8.02837	-0.164522	-0.00453574	0.129468	0.148779	0.0193112
hsa04020	5613	5350	6.23416	6.20087	5.84397	5.99353	0.0332895	-0.149557	-0.28476	-0.265932	0.018828
hsa04020	3356	2767	5.08858	5.09778	8.78521	8.82165	-0.00919728	-0.0364324	-0.0170765	0.00145997	0.0185365
hsa04020	3356	9630	5.08858	5.09778	7.23735	7.31135	-0.00919728	-0.073994	0.0778748	0.0963925	0.0185177
hsa04020	1129	2767	6.32976	6.36053	8.78521	8.82165	-0.0307725	-0.0364324	-0.0782762	-0.0966926	-0.0184164
hsa04020	51806	4638	5.8785	5.64404	9.20583	9.37361	0.234454	-0.167778	0.0418562	0.0240706	-0.0177855
hsa04020	9630	23236	7.23735	7.31135	7.14984	6.99438	-0.073994	0.155461	0.190092	0.206193	0.0161009
hsa04020	2769	5331	6.64546	6.62105	6.77755	6.72834	0.0244127	0.0492104	0.160638	0.176444	0.0158069
hsa04020	1909	2776	7.99319	8.04162	9.52722	9.60127	-0.0484324	-0.0740515	0.289606	0.27409	-0.0155156
hsa04020	1816	2774	6.33757	6.35379	5.31609	5.31307	-0.0162216	0.00301801	0.50237	0.487079	-0.0152908
hsa04020	1129	9630	6.32976	6.36053	7.23735	7.31135	-0.0307725	-0.073994	0.168385	0.1818	0.0134151
hsa04020	5737	2767	3.85933	3.92879	8.78521	8.82165	-0.0694571	-0.0364324	0.0187217	0.00535259	-0.0133692
hsa04020	552	9630	6.41898	6.40861	7.23735	7.31135	0.0103702	-0.073994	0.0128675	0.0259896	0.0131221
hsa04020	1131	2776	6.30908	6.27884	9.52722	9.60127	0.030241	-0.0740515	-0.122448	-0.13515	-0.0127021
hsa04020	2911	2776	5.57893	5.57261	9.52722	9.60127	0.00632166	-0.0740515	-0.157304	-0.16992	-0.0126157
hsa04020	808	5137	8.68653	8.62231	6.37078	6.38597	0.0642256	-0.0151913	-0.0778214	-0.0899534	-0.0121319
hsa04020	5724	2776	7.41654	7.4289	9.52722	9.60127	-0.0123584	-0.0740515	-0.134367	-0.122339	0.0120275
hsa04020	2767	5331	8.78521	8.82165	6.77755	6.72834	-0.0364324	0.0492104	0.102739	0.0908099	-0.0119294
hsa04020	2064	5335	10.0821	9.94483	8.02384	8.02837	0.137265	-0.00453574	0.0722302	0.0614713	-0.0107589
hsa04020	3269	2776	6.44758	6.45874	9.52722	9.60127	-0.0111627	-0.0740515	-0.00498976	0.0056933	0.0106831
hsa04020	3357	2769	4.907	4.94808	6.64546	6.62105	-0.041077	0.0244127	-0.104191	-0.0936211	0.0105695
hsa04020	2149	2776	6.26228	6.28325	9.52722	9.60127	-0.0209675	-0.0740515	0.315718	0.325169	0.00945148
hsa04020	5731	9630	8.10047	8.10045	7.23735	7.31135	1.76834e-05	-0.073994	-0.022244	-0.0130008	0.00924314
hsa04020	7201	9630	5.41287	5.40762	7.23735	7.31135	0.00525257	-0.073994	0.133844	0.143048	0.00920352
hsa04020	57105	2767	5.90935	5.94114	8.78521	8.82165	-0.0317908	-0.0364324	-0.142356	-0.151442	-0.00908595
hsa04020	147	9630	4.29	4.28975	7.23735	7.31135	0.000250266	-0.073994	-0.0646363	-0.0556957	0.00894064
hsa04020	57105	2776	5.90935	5.94114	9.52722	9.60127	-0.0317908	-0.0740515	-0.14228	-0.150814	-0.00853388
hsa04020	887	9630	5.47336	5.49277	7.23735	7.31135	-0.0194152	-0.073994	-0.0312622	-0.0232943	0.00796794
hsa04020	1956	5336	7.53737	7.70189	7.34068	7.39843	-0.164522	-0.0577449	0.0678361	0.0751378	0.0073017
hsa04020	801	4638	10.2611	10.2066	9.20583	9.37361	0.054466	-0.167778	-0.0480673	-0.0422157	0.00585159
hsa04020	3358	2776	3.95761	3.95067	9.52722	9.60127	0.00694062	-0.0740515	-0.0895049	-0.0838693	0.00563561
hsa04020	2915	2776	5.37733	5.36179	9.52722	9.60127	0.0155422	-0.0740515	-0.144067	-0.13897	0.00509703
hsa04020	185	2767	6.55586	6.99326	8.78521	8.82165	-0.437403	-0.0364324	0.106975	0.102192	-0.00478224
hsa04020	2767	23236	8.78521	8.82165	7.14984	6.99438	-0.0364324	0.155461	-0.0975051	-0.0929793	0.00452586
hsa04020	4923	2776	6.56507	6.57545	9.52722	9.60127	-0.0103806	-0.0740515	-0.202938	-0.20682	-0.00388147
hsa04020	51806	5137	5.8785	5.64404	6.37078	6.38597	0.234454	-0.0151913	-0.00951477	-0.0133703	-0.00385555
hsa04020	146	9630	4.90501	4.89876	7.23735	7.31135	0.0062562	-0.073994	-0.00207823	0.00151422	0.00359245
hsa04020	2778	114	12.6841	12.6414	5.31552	5.32151	0.0427057	-0.00598721	0.0922455	0.094749	0.00250347
hsa04020	801	5153	10.2611	10.2066	7.40297	7.41779	0.054466	-0.0148169	-0.0694384	-0.0717659	-0.00232752
hsa04020	147	2769	4.29	4.28975	6.64546	6.62105	0.000250266	0.0244127	0.13939	0.137272	-0.00211805
hsa04020	4923	2767	6.56507	6.57545	8.78521	8.82165	-0.0103806	-0.0364324	-0.0528763	-0.05211	0.00076634
hsa04020	1133	2774	6.2162	6.20654	5.31609	5.31307	0.00966542	0.00301801	0.562807	0.562446	-0.000361085
hsa04020	147	2767	4.29	4.28975	8.78521	8.82165	0.000250266	-0.0364324	-0.0432265	-0.0434723	-0.000245762
hsa04060	6364	1235	4.87319	4.88033	4.50308	4.54883	-0.00714143	-0.0457558	-0.024674	0.222264	0.246938
hsa04060	6387	7852	9.0422	9.44453	8.98822	9.02615	-0.402331	-0.0379253	0.127779	0.368494	0.240715
hsa04060	7292	7293	7.07716	7.00083	7.13642	7.10252	0.0763234	0.0338954	0.354223	0.158056	-0.196167
hsa04060	2921	3579	4.4362	4.439	4.88773	4.91016	-0.00279902	-0.022431	0.0955782	0.285505	0.189927
hsa04060	7423	2321	7.04722	7.07377	6.90416	6.94399	-0.0265501	-0.0398289	0.07576	-0.0854747	-0.161235
hsa04060	6357	729230	6.97778	7.00746	6.3076	6.38921	-0.029673	-0.0816052	0.0503969	-0.105693	-0.156089
hsa04060	970	939	6.98275	6.99604	6.85967	6.93237	-0.0132966	-0.072698	0.313198	0.167788	-0.14541
hsa04060	6372	3579	4.01016	4.07532	4.88773	4.91016	-0.0651547	-0.022431	0.0549082	-0.0855671	-0.140475
hsa04060	6375	2829	6.48213	6.54596	5.09519	5.0823	-0.0638301	0.0128828	0.0548409	-0.077092	-0.131933
hsa04060	6367	1233	7.52398	7.51788	6.25304	6.25874	0.00609713	-0.00570407	0.322974	0.197152	-0.125822
hsa04060	4254	3815	4.21052	4.1918	7.44562	7.78325	0.0187261	-0.337624	-0.0889101	0.032049	0.120959
hsa04060	3627	2833	8.94514	8.79391	7.13964	7.16026	0.151229	-0.0206119	0.592578	0.472047	-0.120531
hsa04060	10563	643	7.15294	7.38521	6.16975	6.18719	-0.232261	-0.0174449	0.0553815	-0.0632485	-0.11863
hsa04060	5155	5156	7.61331	7.55539	7.98935	8.1318	0.0579256	-0.142452	-0.0645081	0.0501367	0.114645
hsa04060	6346	1237	5.7285	5.72811	6.01217	6.00716	0.000388624	0.0050079	0.436562	0.326904	-0.109659
hsa04060	6369	1232	5.38633	5.39237	5.20916	5.23741	-0.00603919	-0.0282496	0.324114	0.426366	0.102253
hsa04060	3576	3577	6.67997	6.59159	7.59757	7.56483	0.0883821	0.0327412	0.0516364	-0.0458363	-0.0974727
hsa04060	7124	7133	6.52587	6.51144	6.94016	7.0131	0.0144286	-0.0729422	0.278693	0.181926	-0.0967672
hsa04060	6366	1236	6.62202	6.72303	6.18085	6.22262	-0.101006	-0.0417654	0.561477	0.465301	-0.0961763
hsa04060	959	958	7.06263	7.08807	8.94262	8.95346	-0.025441	-0.0108414	0.530468	0.43463	-0.0958378
hsa04060	4049	7132	6.68161	6.69732	9.27525	9.34094	-0.0157121	-0.0656863	-0.110111	-0.0147359	0.0953756
hsa04060	6376	1524	7.49936	7.61548	7.4334	7.94334	-0.116121	-0.509939	-0.132231	-0.0389512	0.09328
hsa04060	6355	1232	7.79715	7.73406	5.20916	5.23741	0.0630885	-0.0282496	-0.112893	-0.0198226	0.0930702
hsa04060	8743	4982	9.96184	10.1867	4.79107	4.89489	-0.224842	-0.10382	-0.0082569	0.084383	0.0926399
hsa04060	8741	23495	8.65455	8.70833	6.98685	6.99901	-0.0537794	-0.0121577	0.0690068	-0.0232607	-0.0922675
hsa04060	4049	8764	6.68161	6.69732	6.36481	6.43333	-0.0157121	-0.0685156	0.0835207	0.175679	0.0921585
hsa04060	2277	3791	6.20223	6.30041	6.48286	6.54772	-0.0981852	-0.0648657	0.220825	0.131702	-0.0891232
hsa04060	27190	55540	4.84584	4.86562	7.33823	7.45379	-0.0197845	-0.115558	0.0883698	0.176463	0.0880929
hsa04060	2056	2057	5.80385	5.78021	9.79625	9.83886	0.0236323	-0.0426132	0.473279	0.392957	-0.0803223
hsa04060	6357	1232	6.97778	7.00746	5.20916	5.23741	-0.029673	-0.0282496	0.529441	0.608785	0.0793439
hsa04060	356	355	5.80891	5.85056	6.88448	7.04221	-0.0416498	-0.157731	0.0362537	-0.0418938	-0.0781476
hsa04060	6352	1230	7.79121	7.88918	7.31022	7.30597	-0.0979678	0.00424111	0.635458	0.557514	-0.0779434
hsa04060	8744	3604	5.68436	5.68125	6.10867	6.12719	0.00311346	-0.0185197	0.211785	0.136156	-0.075629
hsa04060	4283	2833	8.74326	8.64481	7.13964	7.16026	0.098451	-0.0206119	0.741338	0.666083	-0.0752549
hsa04060	8740	4055	5.51231	5.51605	8.17153	8.14207	-0.00373878	0.0294537	-0.0440085	0.0312168	0.0752254
hsa04060	6361	1233	4.80715	4.81566	6.25304	6.25874	-0.00850145	-0.00570407	0.383255	0.312681	-0.0705741
hsa04060	2323	2322	4.78169	4.80797	6.35646	6.38051	-0.0262816	-0.0240496	0.0858636	0.154908	0.0690446
hsa04060	8741	608	8.65455	8.70833	5.10808	5.20823	-0.0537794	-0.100152	0.20381	0.271159	0.0673496
hsa04060	64806	55540	6.95875	6.96598	7.33823	7.45379	-0.00722733	-0.115558	0.0119837	0.0759521	0.0639684
hsa04060	7422	2321	9.03295	8.95933	6.90416	6.94399	0.0736197	-0.0398289	0.349601	0.411866	0.0622655
hsa04060	11009	58985	5.55713	5.5538	5.62735	5.65814	0.0033338	-0.0307854	0.388139	0.449826	0.0616867
hsa04060	944	943	7.16295	7.15945	6.35	6.3598	0.00349319	-0.00979529	0.423506	0.482183	0.0586769
hsa04060	8742	51330	6.86549	6.91984	8.32093	8.25717	-0.0543487	0.0637649	-0.142214	-0.0885064	0.0537074
hsa04060	1950	1956	5.28524	5.37051	7.53737	7.70189	-0.0852695	-0.164522	0.0185217	-0.0343943	-0.0529159
hsa04060	3082	4233	6.54294	6.5449	6.94166	6.9563	-0.00196522	-0.014642	0.525795	0.473452	-0.0523427
hsa04060	7173	4352	4.91656	4.94204	5.53292	5.51174	-0.0254871	0.0211805	0.383137	0.434851	0.0517138
hsa04060	80301	5159	8.35796	8.35666	8.38102	8.43347	0.00129955	-0.0524514	0.156623	0.106089	-0.050534
hsa04060	6352	1234	7.79121	7.88918	8.47285	8.53765	-0.0979678	-0.0647932	0.855202	0.806108	-0.0490941
hsa04060	56034	5156	8.65853	8.78116	7.98935	8.1318	-0.122634	-0.142452	0.473588	0.52237	0.0487822
hsa04060	8743	8795	9.96184	10.1867	7.37836	7.48854	-0.224842	-0.110176	0.0728667	0.120099	0.047232
hsa04060	6373	2833	5.32102	5.22474	7.13964	7.16026	0.0962793	-0.0206119	0.565335	0.518215	-0.0471192
hsa04060	6374	3579	4.09956	4.14487	4.88773	4.91016	-0.0453107	-0.022431	-0.0413154	0.00573034	0.0470458
hsa04060	8743	8793	9.96184	10.1867	5.21776	5.21186	-0.224842	0.00589536	-0.0291392	-0.0760915	-0.0469522
hsa04060	2688	2690	6.10017	6.09754	6.49273	6.7019	0.00262809	-0.209172	-0.0850781	-0.0398277	0.0452504
hsa04060	8600	8792	5.44431	5.48346	4.96084	4.97544	-0.0391507	-0.0146003	0.284787	0.24107	-0.0437167
hsa04060	6356	1232	5.95639	5.97222	5.20916	5.23741	-0.015833	-0.0282496	0.243439	0.286735	0.0432956
hsa04060	1435	1436	7.61911	7.68663	8.40341	8.48684	-0.0675202	-0.0834307	0.621492	0.580001	-0.0414906
hsa04060	6351	1234	7.95137	8.02903	8.47285	8.53765	-0.077659	-0.0647932	0.661535	0.620645	-0.0408901
hsa04060	6372	3577	4.01016	4.07532	7.59757	7.56483	-0.0651547	0.0327412	0.138877	0.176966	0.0380894
hsa04060	1896	60401	7.4584	7.49652	6.67207	6.69424	-0.0381181	-0.0221713	0.397848	0.359793	-0.0380553
hsa04060	5155	5159	7.61331	7.55539	8.38102	8.43347	0.0579256	-0.0524514	0.203413	0.240798	0.0373846
hsa04060	5617	5618	5.52183	5.51666	6.53757	6.56992	0.00517535	-0.0323504	0.120962	0.0848127	-0.0361495
hsa04060	11009	53832	5.55713	5.5538	5.77673	5.91468	0.0033338	-0.137948	-0.0404477	-0.00492124	0.0355265
hsa04060	5473	3579	4.65077	4.66207	4.88773	4.91016	-0.0113004	-0.022431	0.227889	0.192687	-0.0352026
hsa04060	2919	3579	4.7504	4.80017	4.88773	4.91016	-0.0497768	-0.022431	0.0940838	0.129019	0.0349349
hsa04060	29949	53832	7.19028	7.16706	5.77673	5.91468	0.023217	-0.137948	-0.00934352	-0.0433564	-0.0340129
hsa04060	2277	2324	6.20223	6.30041	4.50352	4.5232	-0.0981852	-0.0196774	0.253715	0.21991	-0.0338049
hsa04060	3952	3953	5.42184	5.57287	5.88948	5.97964	-0.151032	-0.0901593	0.214024	0.182166	-0.0318582
hsa04060	2920	3579	5.48847	5.73081	4.88773	4.91016	-0.242339	-0.022431	0.0643749	0.0962169	0.031842
hsa04060	8740	8764	5.51231	5.51605	6.36481	6.43333	-0.00373878	-0.0685156	0.232455	0.264122	0.0316675
hsa04060	4049	7133	6.68161	6.69732	6.94016	7.0131	-0.0157121	-0.0729422	0.203557	0.232423	0.0288661
hsa04060	1440	1441	6.85649	6.85788	6.60798	6.68838	-0.00138522	-0.0803987	0.0493404	0.0768796	0.0275392
hsa04060	7424	3791	6.76686	6.73454	6.48286	6.54772	0.0323207	-0.0648657	0.325235	0.302061	-0.0231746
hsa04060	6370	10803	5.82737	5.83223	4.92349	4.92276	-0.00486487	0.000734313	0.453608	0.472389	0.0187811
hsa04060	4050	4055	7.53984	7.58765	8.17153	8.14207	-0.0478179	0.0294537	-0.0636579	-0.0448943	0.0187636
hsa04060	6354	1230	5.19597	5.19165	7.31022	7.30597	0.0043209	0.00424111	0.367103	0.385003	0.0179003
hsa04060	6354	729230	5.19597	5.19165	6.3076	6.38921	0.0043209	-0.0816052	0.136672	0.120068	-0.0166039
hsa04060	7124	7132	6.52587	6.51144	9.27525	9.34094	0.0144286	-0.0656863	-0.0342063	-0.0191619	0.0150445
hsa04060	7422	3791	9.03295	8.95933	6.48286	6.54772	0.0736197	-0.0648657	0.2462	0.231563	-0.0146373
hsa04060	6363	1236	8.01958	8.24867	6.18085	6.22262	-0.229094	-0.0417654	0.790384	0.804893	0.0145093
hsa04060	6387	57007	9.0422	9.44453	6.72679	6.61568	-0.402331	0.111115	0.366618	0.352435	-0.0141835
hsa04060	5154	5156	7.01898	7.09377	7.98935	8.1318	-0.0747978	-0.142452	0.431274	0.445331	0.0140566
hsa04060	4049	4055	6.68161	6.69732	8.17153	8.14207	-0.0157121	0.0294537	-0.0203929	-0.0343057	-0.0139128
hsa04060	6373	57007	5.32102	5.22474	6.72679	6.61568	0.0962793	0.111115	-0.064192	-0.0766033	-0.0124113
hsa04060	8743	8794	9.96184	10.1867	4.68448	4.68014	-0.224842	0.00434122	-0.0460516	-0.0582735	-0.012222
hsa04060	10850	2826	4.98886	4.96318	5.52701	5.54365	0.0256737	-0.0166329	0.240431	0.251334	0.0109032
hsa04060	1896	10913	7.4584	7.49652	6.42272	6.42237	-0.0381181	0.000351701	0.434789	0.427507	-0.00728221
hsa04060	6352	1232	7.79121	7.88918	5.20916	5.23741	-0.0979678	-0.0282496	-0.046859	-0.0538934	-0.00703435
hsa04060	6347	729230	8.18381	8.30587	6.3076	6.38921	-0.122055	-0.0816052	0.529878	0.536372	0.00649332
hsa04060	2689	2690	6.40633	6.41517	6.49273	6.7019	-0.00883851	-0.209172	-0.0849475	-0.0912738	-0.00632629
hsa04060	6360	1230	6.22048	6.25635	7.31022	7.30597	-0.0358615	0.00424111	-0.0171077	-0.0134343	0.00367345
hsa04060	8600	4982	5.44431	5.48346	4.79107	4.89489	-0.0391507	-0.10382	-0.0250692	-0.0218529	0.00321626
hsa04060	3576	3579	6.67997	6.59159	4.88773	4.91016	0.0883821	-0.022431	0.0599538	0.0629941	0.00304033
hsa04060	6368	1230	4.24865	4.26776	7.31022	7.30597	-0.019109	0.00424111	0.223426	0.222809	-0.000617072
hsa04060	7424	2324	6.76686	6.73454	4.50352	4.5232	0.0323207	-0.0196774	0.131237	0.131393	0.000155929
hsa04062	6362	10663	6.71999	6.67447	5.99783	6.02359	0.0455155	-0.0257606	0.530567	0.261978	-0.268589
hsa04062	6366	1230	6.62202	6.72303	7.31022	7.30597	-0.101006	0.00424111	0.233816	-0.0261719	-0.259988
hsa04062	6351	2829	7.95137	8.02903	5.09519	5.0823	-0.077659	0.0128828	0.0427092	-0.207068	-0.249777
hsa04062	6364	1235	4.87319	4.88033	4.50308	4.54883	-0.00714143	-0.0457558	-0.024674	0.222264	0.246938
hsa04062	10451	998	9.52694	9.63234	8.93522	9.09481	-0.105403	-0.159594	0.243986	-0.00261117	-0.246597
hsa04062	23533	3845	7.14286	7.13249	9.21437	9.25784	0.0103674	-0.0434751	-0.0745506	-0.31784	-0.243289
hsa04062	6387	7852	9.0422	9.44453	8.98822	9.02615	-0.402331	-0.0379253	0.127779	0.368494	0.240715
hsa04062	6366	729230	6.62202	6.72303	6.3076	6.38921	-0.101006	-0.0816052	0.521809	0.29229	-0.229519
hsa04062	6372	1524	4.01016	4.07532	7.4334	7.94334	-0.0651547	-0.509939	-0.132967	0.095721	0.228688
hsa04062	6362	1233	6.71999	6.67447	6.25304	6.25874	0.0455155	-0.00570407	0.24889	0.0281635	-0.220726
hsa04062	6655	4893	7.63866	7.66901	6.47034	6.33549	-0.0303502	0.134847	-0.105406	0.114827	0.220233
hsa04062	3627	2829	8.94514	8.79391	5.09519	5.0823	0.151229	0.0128828	-0.0448326	-0.256997	-0.212165
hsa04062	643	3717	6.16975	6.18719	5.93284	6.04462	-0.0174449	-0.111786	0.00444825	-0.207099	-0.211547
hsa04062	6346	1236	5.7285	5.72811	6.18085	6.22262	0.000388624	-0.0417654	0.0680558	-0.142272	-0.210328
hsa04062	2784	5290	7.21012	7.22883	6.49353	6.5384	-0.0187089	-0.0448678	-0.134984	-0.344786	-0.209802
hsa04062	6374	1232	4.09956	4.14487	5.20916	5.23741	-0.0453107	-0.0282496	-0.0304098	0.179241	0.209651
hsa04062	6366	1235	6.62202	6.72303	4.50308	4.54883	-0.101006	-0.0457558	0.276828	0.484375	0.207547
hsa04062	6374	1237	4.09956	4.14487	6.01217	6.00716	-0.0453107	0.0050079	-0.0419714	0.165429	0.2074
hsa04062	2268	5290	6.89328	6.91776	6.49353	6.5384	-0.0244767	-0.0448678	-0.0874789	-0.293916	-0.206437
hsa04062	6375	1230	6.48213	6.54596	7.31022	7.30597	-0.0638301	0.00424111	0.56762	0.3622	-0.20542
hsa04062	10681	5291	7.3372	7.38955	7.32909	7.2281	-0.0523551	0.100992	0.172276	-0.0309405	-0.203216
hsa04062	4283	2829	8.74326	8.64481	5.09519	5.0823	0.098451	0.0128828	-0.0397916	-0.242551	-0.20276
hsa04062	6362	729230	6.71999	6.67447	6.3076	6.38921	0.0455155	-0.0816052	0.488449	0.290212	-0.198237
hsa04062	6357	1236	6.97778	7.00746	6.18085	6.22262	-0.029673	-0.0417654	0.134203	-0.05635	-0.190553
hsa04062	2921	3579	4.4362	4.439	4.88773	4.91016	-0.00279902	-0.022431	0.0955782	0.285505	0.189927
hsa04062	10681	5296	7.3372	7.38955	6.82499	6.83263	-0.0523551	-0.00763561	-0.172958	0.0163286	0.189287
hsa04062	5290	3845	6.49353	6.5384	9.21437	9.25784	-0.0448678	-0.0434751	-0.00644328	0.182269	0.188713
hsa04062	6374	1236	4.09956	4.14487	6.18085	6.22262	-0.0453107	-0.0417654	-0.0858295	0.100874	0.186704
hsa04062	2784	5295	7.21012	7.22883	8.58857	8.87894	-0.0187089	-0.29037	-0.0131901	-0.198893	-0.185703
hsa04062	6387	1236	9.0422	9.44453	6.18085	6.22262	-0.402331	-0.0417654	0.15644	0.341496	0.185056
hsa04062	3627	10663	8.94514	8.79391	5.99783	6.02359	0.151229	-0.0257606	0.532681	0.348731	-0.18395
hsa04062	5295	4893	8.58857	8.87894	6.47034	6.33549	-0.29037	0.134847	-0.224371	-0.0405428	0.183829
hsa04062	6363	1230	8.01958	8.24867	7.31022	7.30597	-0.229094	0.00424111	0.376267	0.192511	-0.183756
hsa04062	10681	5294	7.3372	7.38955	5.0012	5.02485	-0.0523551	-0.0236442	-0.105476	0.0780499	0.183526
hsa04062	6346	7852	5.7285	5.72811	8.98822	9.02615	0.000388624	-0.0379253	-0.116051	-0.299258	-0.183207
hsa04062	6356	3577	5.95639	5.97222	7.59757	7.56483	-0.015833	0.0327412	0.0416421	0.224147	0.182505
hsa04062	2770	108	4.63431	4.66428	7.02321	7.06432	-0.0299779	-0.0411124	0.170489	0.352091	0.181602
hsa04062	6351	10663	7.95137	8.02903	5.99783	6.02359	-0.077659	-0.0257606	0.540586	0.359556	-0.18103
hsa04062	6374	643	4.09956	4.14487	6.16975	6.18719	-0.0453107	-0.0174449	0.00387156	0.184802	0.18093
hsa04062	10563	2829	7.15294	7.38521	5.09519	5.0823	-0.232261	0.0128828	-0.00904418	-0.189237	-0.180193
hsa04062	4893	5894	6.47034	6.33549	8.55272	8.5521	0.134847	0.000619639	0.0207402	0.200189	0.179449
hsa04062	10850	1235	4.98886	4.96318	4.50308	4.54883	0.0256737	-0.0457558	-0.0130947	0.166322	0.179416
hsa04062	6356	10803	5.95639	5.97222	4.92349	4.92276	-0.015833	0.000734313	0.0437597	0.222949	0.17919
hsa04062	2826	2773	5.52701	5.54365	9.78244	9.71388	-0.0166329	0.0685605	-0.117557	-0.296353	-0.178796
hsa04062	6366	10663	6.62202	6.72303	5.99783	6.02359	-0.101006	-0.0257606	0.360418	0.181778	-0.17864
hsa04062	6367	1235	7.52398	7.51788	4.50308	4.54883	0.00609713	-0.0457558	0.104176	0.282759	0.178583
hsa04062	4067	23533	7.71916	7.83084	7.14286	7.13249	-0.111683	0.0103674	-0.0115681	-0.189982	-0.178414
hsa04062	51764	5295	5.25992	5.28184	8.58857	8.87894	-0.0219187	-0.29037	-0.131499	-0.309612	-0.178114
hsa04062	6374	1524	4.09956	4.14487	7.4334	7.94334	-0.0453107	-0.509939	-0.196176	-0.0185906	0.177586
hsa04062	6374	10803	4.09956	4.14487	4.92349	4.92276	-0.0453107	0.000734313	0.0469646	0.224302	0.177337
hsa04062	6346	729230	5.7285	5.72811	6.3076	6.38921	0.000388624	-0.0816052	-0.0416069	-0.218725	-0.177118
hsa04062	6655	3265	7.63866	7.66901	7.33337	7.20237	-0.0303502	0.131	-0.0257369	-0.202332	-0.176595
hsa04062	2773	115	9.78244	9.71388	7.54403	7.62185	0.0685605	-0.0778165	-0.0367257	-0.21249	-0.175764
hsa04062	6366	1234	6.62202	6.72303	8.47285	8.53765	-0.101006	-0.0647932	0.352148	0.177843	-0.174304
hsa04062	6351	643	7.95137	8.02903	6.16975	6.18719	-0.077659	-0.0174449	0.0956714	-0.0779862	-0.173658
hsa04062	673	5604	6.33954	6.30452	8.45379	8.36697	0.0350257	0.0868267	-0.0833538	-0.253865	-0.170511
hsa04062	4067	5291	7.71916	7.83084	7.32909	7.2281	-0.111683	0.100992	-0.00636942	0.164062	0.170432
hsa04062	6372	10803	4.01016	4.07532	4.92349	4.92276	-0.0651547	0.000734313	0.173321	0.343575	0.170254
hsa04062	2268	5293	6.89328	6.91776	7.56898	7.6267	-0.0244767	-0.0577246	0.602984	0.43331	-0.169674
hsa04062	6362	1236	6.71999	6.67447	6.18085	6.22262	0.0455155	-0.0417654	0.468989	0.299517	-0.169472
hsa04062	5196	1232	7.16885	7.1651	5.20916	5.23741	0.00374839	-0.0282496	0.403501	0.572935	0.169434
hsa04062	6387	1230	9.0422	9.44453	7.31022	7.30597	-0.402331	0.00424111	-0.0229482	0.145403	0.168352
hsa04062	55970	23236	9.20144	9.36024	7.14984	6.99438	-0.158804	0.155461	-0.119642	0.0481742	0.167816
hsa04062	6375	1234	6.48213	6.54596	8.47285	8.53765	-0.0638301	-0.0647932	0.8404	0.675331	-0.165069
hsa04062	2785	23533	6.71258	6.73187	7.14286	7.13249	-0.019283	0.0103674	0.255192	0.41997	0.164778
hsa04062	6387	1234	9.0422	9.44453	8.47285	8.53765	-0.402331	-0.0647932	0.109617	0.273886	0.164269
hsa04062	55970	5293	9.20144	9.36024	7.56898	7.6267	-0.158804	-0.0577246	-0.130718	0.0325823	0.163301
hsa04062	2773	107	9.78244	9.71388	7.01062	7.02883	0.0685605	-0.0182127	-0.0656776	-0.228515	-0.162838
hsa04062	2773	113	9.78244	9.71388	6.02751	5.98117	0.0685605	0.046343	0.348175	0.187793	-0.160382
hsa04062	10663	3717	5.99783	6.02359	5.93284	6.04462	-0.0257606	-0.111786	0.321068	0.160775	-0.160293
hsa04062	6373	2829	5.32102	5.22474	5.09519	5.0823	0.0962793	0.0128828	-0.118859	-0.277221	-0.158362
hsa04062	6714	8503	7.82744	7.82763	9.03917	9.03812	-0.000186291	0.00104046	-0.0620529	-0.220333	-0.15828
hsa04062	5197	10663	3.52606	3.53269	5.99783	6.02359	-0.00663211	-0.0257606	0.0635923	0.219954	0.156362
hsa04062	6357	729230	6.97778	7.00746	6.3076	6.38921	-0.029673	-0.0816052	0.0503969	-0.105693	-0.156089
hsa04062	2773	112	9.78244	9.71388	7.99788	8.02229	0.0685605	-0.0244093	-0.384846	-0.228906	0.155941
hsa04062	5473	1236	4.65077	4.66207	6.18085	6.22262	-0.0113004	-0.0417654	0.163871	0.00819671	-0.155675
hsa04062	6355	2829	7.79715	7.73406	5.09519	5.0823	0.0630885	0.0128828	-0.062015	-0.217525	-0.15551
hsa04062	6354	1237	5.19597	5.19165	6.01217	6.00716	0.0043209	0.0050079	0.182387	0.336342	0.153955
hsa04062	9547	2829	9.24616	9.49714	5.09519	5.0823	-0.250989	0.0128828	-0.108922	0.0448488	0.153771
hsa04062	6375	10663	6.48213	6.54596	5.99783	6.02359	-0.0638301	-0.0257606	0.691256	0.538747	-0.152509
hsa04062	6351	1233	7.95137	8.02903	6.25304	6.25874	-0.077659	-0.00570407	0.0785814	-0.0732159	-0.151797
hsa04062	4067	5294	7.71916	7.83084	5.0012	5.02485	-0.111683	-0.0236442	0.302683	0.151209	-0.151475
hsa04062	6368	10803	4.24865	4.26776	4.92349	4.92276	-0.019109	0.000734313	0.306201	0.456024	0.149822
hsa04062	2785	5294	6.71258	6.73187	5.0012	5.02485	-0.019283	-0.0236442	0.230555	0.379833	0.149278
hsa04062	23533	4893	7.14286	7.13249	6.47034	6.33549	0.0103674	0.134847	-0.0671387	-0.216365	-0.149227
hsa04062	6367	1237	7.52398	7.51788	6.01217	6.00716	0.00609713	0.0050079	0.295724	0.146655	-0.149069
hsa04062	4283	10663	8.74326	8.64481	5.99783	6.02359	0.098451	-0.0257606	0.576568	0.427956	-0.148612
hsa04062	2784	5331	7.21012	7.22883	6.77755	6.72834	-0.0187089	0.0492104	0.316255	0.16772	-0.148535
hsa04062	4893	673	6.47034	6.33549	6.33954	6.30452	0.134847	0.0350257	0.139383	-0.00836289	-0.147746
hsa04062	6374	1235	4.09956	4.14487	4.50308	4.54883	-0.0453107	-0.0457558	-0.0410112	0.106689	0.1477
hsa04062	1232	3718	5.20916	5.23741	7.28722	7.29384	-0.0282496	-0.00661982	0.43756	0.584403	0.146843
hsa04062	6363	1237	8.01958	8.24867	6.01217	6.00716	-0.229094	0.0050079	0.0812939	-0.0651638	-0.146458
hsa04062	2783	5330	9.21027	9.17439	7.71356	7.71369	0.0358826	-0.00013169	-0.0236159	-0.169955	-0.146339
hsa04062	2786	5332	6.73704	6.70182	6.23725	6.16676	0.0352255	0.0704935	0.00442141	-0.141551	-0.145973
hsa04062	6374	1233	4.09956	4.14487	6.25304	6.25874	-0.0453107	-0.00570407	-0.00259206	0.142972	0.145564
hsa04062	6374	1234	4.09956	4.14487	8.47285	8.53765	-0.0453107	-0.0647932	-0.0334998	0.111127	0.144627
hsa04062	6362	643	6.71999	6.67447	6.16975	6.18719	0.0455155	-0.0174449	0.11103	-0.0335403	-0.14457
hsa04062	1235	2770	4.50308	4.54883	4.63431	4.66428	-0.0457558	-0.0299779	-0.0539773	0.0899004	0.143878
hsa04062	6387	10663	9.0422	9.44453	5.99783	6.02359	-0.402331	-0.0257606	-0.070813	0.0724169	0.14323
hsa04062	2771	107	8.94258	8.9145	7.01062	7.02883	0.0280761	-0.0182127	0.0374187	0.178965	0.141546
hsa04062	6375	643	6.48213	6.54596	6.16975	6.18719	-0.0638301	-0.0174449	0.181514	0.0401023	-0.141411
hsa04062	6356	1524	5.95639	5.97222	7.4334	7.94334	-0.015833	-0.509939	-0.199092	-0.0578272	0.141265
hsa04062	6374	2833	4.09956	4.14487	7.13964	7.16026	-0.0453107	-0.0206119	-0.0736896	0.067569	0.141259
hsa04062	5293	4893	7.56898	7.6267	6.47034	6.33549	-0.0577246	0.134847	0.234304	0.0932056	-0.141099
hsa04062	2782	23236	10.2873	10.3806	7.14984	6.99438	-0.0933167	0.155461	-0.00128124	-0.142095	-0.140813
hsa04062	6361	1235	4.80715	4.81566	4.50308	4.54883	-0.00850145	-0.0457558	0.037792	0.178321	0.140529
hsa04062	6370	1236	5.82737	5.83223	6.18085	6.22262	-0.00486487	-0.0417654	0.102192	-0.038297	-0.140489
hsa04062	6372	3579	4.01016	4.07532	4.88773	4.91016	-0.0651547	-0.022431	0.0549082	-0.0855671	-0.140475
hsa04062	6714	6464	7.82744	7.82763	10.6188	10.5469	-0.000186291	0.0718921	-0.0965592	0.0437747	0.140334
hsa04062	6346	1234	5.7285	5.72811	8.47285	8.53765	0.000388624	-0.0647932	0.107979	-0.0323345	-0.140314
hsa04062	4067	5296	7.71916	7.83084	6.82499	6.83263	-0.111683	-0.00763561	-0.193163	-0.33333	-0.140167
hsa04062	3627	643	8.94514	8.79391	6.16975	6.18719	0.151229	-0.0174449	0.0289276	-0.110978	-0.139906
hsa04062	1233	3717	6.25304	6.25874	5.93284	6.04462	-0.00570407	-0.111786	0.00469693	-0.134987	-0.139684
hsa04062	5294	3845	5.0012	5.02485	9.21437	9.25784	-0.0236442	-0.0434751	-0.103234	-0.24256	-0.139326
hsa04062	2785	5332	6.71258	6.73187	6.23725	6.16676	-0.019283	0.0704935	-0.0890411	-0.227643	-0.138602
hsa04062	6387	2833	9.0422	9.44453	7.13964	7.16026	-0.402331	-0.0206119	0.0495311	0.187693	0.138162
hsa04062	6387	1232	9.0422	9.44453	5.20916	5.23741	-0.402331	-0.0282496	-0.114814	-0.252523	-0.13771
hsa04062	6362	1234	6.71999	6.67447	8.47285	8.53765	0.0455155	-0.0647932	0.488511	0.351513	-0.136998
hsa04062	5473	1524	4.65077	4.66207	7.4334	7.94334	-0.0113004	-0.509939	-0.148338	-0.0114464	0.136891
hsa04062	3055	6464	7.01625	6.96547	10.6188	10.5469	0.0507783	0.0718921	-0.106714	0.0300207	0.136735
hsa04062	51764	23533	5.25992	5.28184	7.14286	7.13249	-0.0219187	0.0103674	0.321625	0.457968	0.136343
hsa04062	3845	673	9.21437	9.25784	6.33954	6.30452	-0.0434751	0.0350257	0.000946771	-0.134943	-0.13589
hsa04062	2783	5294	9.21027	9.17439	5.0012	5.02485	0.0358826	-0.0236442	0.00870192	-0.127163	-0.135865
hsa04062	5295	3265	8.58857	8.87894	7.33337	7.20237	-0.29037	0.131	-0.0521257	-0.186732	-0.134607
hsa04062	6376	1233	7.49936	7.61548	6.25304	6.25874	-0.116121	-0.00570407	0.0460854	-0.0883211	-0.134407
hsa04062	10681	5330	7.3372	7.38955	7.71356	7.71369	-0.0523551	-0.00013169	0.0199311	0.154323	0.134392
hsa04062	4283	1233	8.74326	8.64481	6.25304	6.25874	0.098451	-0.00570407	0.0542685	-0.0795283	-0.133797
hsa04062	6367	10803	7.52398	7.51788	4.92349	4.92276	0.00609713	0.000734313	0.255992	0.122756	-0.133236
hsa04062	6369	3577	5.38633	5.39237	7.59757	7.56483	-0.00603919	0.0327412	0.34925	0.482485	0.133235
hsa04062	6346	2833	5.7285	5.72811	7.13964	7.16026	0.000388624	-0.0206119	0.196389	0.0633175	-0.133072
hsa04062	998	8976	8.93522	9.09481	6.69741	6.75184	-0.159594	-0.0544369	0.0967612	0.22881	0.132048
hsa04062	6375	2829	6.48213	6.54596	5.09519	5.0823	-0.0638301	0.0128828	0.0548409	-0.077092	-0.131933
hsa04062	6352	2829	7.79121	7.88918	5.09519	5.0823	-0.0979678	0.0128828	-0.0826686	-0.213836	-0.131167
hsa04062	6714	53358	7.82744	7.82763	6.24457	6.28037	-0.000186291	-0.0357919	0.0635647	0.194253	0.130688
hsa04062	6361	643	4.80715	4.81566	6.16975	6.18719	-0.00850145	-0.0174449	0.320346	0.450909	0.130563
hsa04062	3576	1230	6.67997	6.59159	7.31022	7.30597	0.0883821	0.00424111	0.194221	0.324773	0.130552
hsa04062	2833	2770	7.13964	7.16026	4.63431	4.66428	-0.0206119	-0.0299779	-0.0563517	-0.186657	-0.130305
hsa04062	6376	1230	7.49936	7.61548	7.31022	7.30597	-0.116121	0.00424111	0.245626	0.115358	-0.130267
hsa04062	6346	1233	5.7285	5.72811	6.25304	6.25874	0.000388624	-0.00570407	0.512449	0.38224	-0.130208
hsa04062	6714	2185	7.82744	7.82763	6.96955	7.02944	-0.000186291	-0.0598897	0.0973171	-0.0328639	-0.130181
hsa04062	5197	1232	3.52606	3.53269	5.20916	5.23741	-0.00663211	-0.0282496	0.158917	0.288449	0.129533
hsa04062	6355	10803	7.79715	7.73406	4.92349	4.92276	0.0630885	0.000734313	-0.10741	0.0215269	0.128937
hsa04062	6366	2826	6.62202	6.72303	5.52701	5.54365	-0.101006	-0.0166329	0.176869	0.304792	0.127924
hsa04062	729230	2770	6.3076	6.38921	4.63431	4.66428	-0.0816052	-0.0299779	0.0825423	-0.0450575	-0.1276
hsa04062	6372	1232	4.01016	4.07532	5.20916	5.23741	-0.0651547	-0.0282496	0.117362	0.244824	0.127462
hsa04062	6347	3579	8.18381	8.30587	4.88773	4.91016	-0.122055	-0.022431	0.14711	0.0197982	-0.127312
hsa04062	6346	1230	5.7285	5.72811	7.31022	7.30597	0.000388624	0.00424111	-0.0251764	-0.151558	-0.126382
hsa04062	9547	1233	9.24616	9.49714	6.25304	6.25874	-0.250989	-0.00570407	-0.0945411	0.0314386	0.12598
hsa04062	6367	1233	7.52398	7.51788	6.25304	6.25874	0.00609713	-0.00570407	0.322974	0.197152	-0.125822
hsa04062	10850	1524	4.98886	4.96318	7.4334	7.94334	0.0256737	-0.509939	-0.128511	-0.253914	-0.125404
hsa04062	5290	3265	6.49353	6.5384	7.33337	7.20237	-0.0448678	0.131	-0.173787	-0.0487837	0.125004
hsa04062	3055	5747	7.01625	6.96547	8.89907	8.83914	0.0507783	0.0599288	-0.0794972	-0.203951	-0.124454
hsa04062	6367	1524	7.52398	7.51788	7.4334	7.94334	0.00609713	-0.509939	-0.124571	-0.000330421	0.124241
hsa04062	55970	5330	9.20144	9.36024	7.71356	7.71369	-0.158804	-0.00013169	-0.195309	-0.0715448	0.123765
hsa04062	2787	5290	10.4147	10.4069	6.49353	6.5384	0.00774891	-0.0448678	0.184779	0.0613685	-0.123411
hsa04062	8503	3845	9.03917	9.03812	9.21437	9.25784	0.00104046	-0.0434751	0.0801034	0.203339	0.123236
hsa04062	3576	10663	6.67997	6.59159	5.99783	6.02359	0.0883821	-0.0257606	0.0658975	-0.0573128	-0.12321
hsa04062	6714	3702	7.82744	7.82763	5.91154	5.92916	-0.000186291	-0.0176279	0.0016867	-0.121272	-0.122958
hsa04062	2921	729230	4.4362	4.439	6.3076	6.38921	-0.00279902	-0.0816052	0.162914	0.0402658	-0.122648
hsa04062	2782	23533	10.2873	10.3806	7.14286	7.13249	-0.0933167	0.0103674	-0.0968778	-0.21932	-0.122442
hsa04062	6367	1230	7.52398	7.51788	7.31022	7.30597	0.00609713	0.00424111	0.212149	0.0899069	-0.122242
hsa04062	6373	729230	5.32102	5.22474	6.3076	6.38921	0.0962793	-0.0816052	0.542579	0.664412	0.121833
hsa04062	4283	1230	8.74326	8.64481	7.31022	7.30597	0.098451	0.00424111	0.558555	0.436789	-0.121765
hsa04062	5604	5594	8.45379	8.36697	8.01757	7.90518	0.0868267	0.112387	0.430432	0.309108	-0.121324
hsa04062	3627	2833	8.94514	8.79391	7.13964	7.16026	0.151229	-0.0206119	0.592578	0.472047	-0.120531
hsa04062	1232	3717	5.20916	5.23741	5.93284	6.04462	-0.0282496	-0.111786	-0.123782	-0.244225	-0.120443
hsa04062	3627	1233	8.94514	8.79391	6.25304	6.25874	0.151229	-0.00570407	0.037535	-0.0828787	-0.120414
hsa04062	6346	1524	5.7285	5.72811	7.4334	7.94334	0.000388624	-0.509939	-0.206504	-0.086263	0.120241
hsa04062	6714	5290	7.82744	7.82763	6.49353	6.5384	-0.000186291	-0.0448678	-0.0704215	0.049703	0.120125
hsa04062	6354	3577	5.19597	5.19165	7.59757	7.56483	0.0043209	0.0327412	0.092497	0.212317	0.11982
hsa04062	6373	1524	5.32102	5.22474	7.4334	7.94334	0.0962793	-0.509939	-0.346346	-0.226621	0.119725
hsa04062	5294	4893	5.0012	5.02485	6.47034	6.33549	-0.0236442	0.134847	0.0531402	-0.0664912	-0.119631
hsa04062	6362	1230	6.71999	6.67447	7.31022	7.30597	0.0455155	0.00424111	0.515905	0.396284	-0.119621
hsa04062	10681	5332	7.3372	7.38955	6.23725	6.16676	-0.0523551	0.0704935	-0.144819	-0.264192	-0.119373
hsa04062	6364	3579	4.87319	4.88033	4.88773	4.91016	-0.00714143	-0.022431	0.0540156	0.173149	0.119133
hsa04062	3627	1234	8.94514	8.79391	8.47285	8.53765	0.151229	-0.0647932	0.70278	0.583778	-0.119002
hsa04062	10563	643	7.15294	7.38521	6.16975	6.18719	-0.232261	-0.0174449	0.0553815	-0.0632485	-0.11863
hsa04062	6372	1233	4.01016	4.07532	6.25304	6.25874	-0.0651547	-0.00570407	0.182562	0.30013	0.117568
hsa04062	4067	6464	7.71916	7.83084	10.6188	10.5469	-0.111683	0.0718921	-0.0673236	0.0501408	0.117464
hsa04062	2920	2833	5.48847	5.73081	7.13964	7.16026	-0.242339	-0.0206119	-0.0225302	0.0948599	0.11739
hsa04062	6374	729230	4.09956	4.14487	6.3076	6.38921	-0.0453107	-0.0816052	-0.0629065	0.0543334	0.11724
hsa04062	3627	1230	8.94514	8.79391	7.31022	7.30597	0.151229	0.00424111	0.643389	0.526577	-0.116812
hsa04062	2921	10663	4.4362	4.439	5.99783	6.02359	-0.00279902	-0.0257606	0.260625	0.144276	-0.116348
hsa04062	2788	8503	6.08603	6.16221	9.03917	9.03812	-0.0761794	0.00104046	0.0315222	-0.0842541	-0.115776
hsa04062	6372	1236	4.01016	4.07532	6.18085	6.22262	-0.0651547	-0.0417654	0.000590497	-0.115057	-0.115647
hsa04062	6357	2833	6.97778	7.00746	7.13964	7.16026	-0.029673	-0.0206119	0.225078	0.109594	-0.115484
hsa04062	4283	1237	8.74326	8.64481	6.01217	6.00716	0.098451	0.0050079	0.160715	0.0453471	-0.115368
hsa04062	2921	1235	4.4362	4.439	4.50308	4.54883	-0.00279902	-0.0457558	0.0472421	0.162318	0.115076
hsa04062	10451	5880	9.52694	9.63234	9.09387	9.18381	-0.105403	-0.0899412	-0.199247	-0.0844682	0.114779
hsa04062	6376	729230	7.49936	7.61548	6.3076	6.38921	-0.116121	-0.0816052	0.241639	0.127129	-0.11451
hsa04062	9547	10663	9.24616	9.49714	5.99783	6.02359	-0.250989	-0.0257606	-0.106792	0.00765244	0.114444
hsa04062	2770	2268	4.63431	4.66428	6.89328	6.91776	-0.0299779	-0.0244767	0.0857588	-0.0286047	-0.114364
hsa04062	2785	5295	6.71258	6.73187	8.58857	8.87894	-0.019283	-0.29037	-0.07039	-0.184663	-0.114273
hsa04062	3055	23533	7.01625	6.96547	7.14286	7.13249	0.0507783	0.0103674	0.040058	-0.0741981	-0.114256
hsa04062	1524	3717	7.4334	7.94334	5.93284	6.04462	-0.509939	-0.111786	0.0617461	0.175363	0.113617
hsa04062	6356	1236	5.95639	5.97222	6.18085	6.22262	-0.015833	-0.0417654	0.379326	0.265999	-0.113327
hsa04062	3055	5296	7.01625	6.96547	6.82499	6.83263	0.0507783	-0.00763561	-0.0815244	-0.194846	-0.113322
hsa04062	5196	10663	7.16885	7.1651	5.99783	6.02359	0.00374839	-0.0257606	0.279608	0.39272	0.113112
hsa04062	1233	2770	6.25304	6.25874	4.63431	4.66428	-0.00570407	-0.0299779	-0.0537821	-0.166442	-0.11266
hsa04062	1230	2771	7.31022	7.30597	8.94258	8.9145	0.00424111	0.0280761	0.144577	0.032056	-0.112521
hsa04062	6369	10803	5.38633	5.39237	4.92349	4.92276	-0.00603919	0.000734313	0.34701	0.459353	0.112343
hsa04062	6366	1233	6.62202	6.72303	6.25304	6.25874	-0.101006	-0.00570407	0.136304	0.0240052	-0.112298
hsa04062	6366	1237	6.62202	6.72303	6.01217	6.00716	-0.101006	0.0050079	0.0861375	-0.0252223	-0.11136
hsa04062	5296	5747	6.82499	6.83263	8.89907	8.83914	-0.00763561	0.0599288	-0.184451	-0.0736982	0.110753
hsa04062	2920	1235	5.48847	5.73081	4.50308	4.54883	-0.242339	-0.0457558	0.0783264	0.188557	0.110231
hsa04062	10803	3717	4.92349	4.92276	5.93284	6.04462	0.000734313	-0.111786	-0.0907225	-0.200919	-0.110197
hsa04062	2268	5291	6.89328	6.91776	7.32909	7.2281	-0.0244767	0.100992	-0.157387	-0.0474448	0.109942
hsa04062	6364	1232	4.87319	4.88033	5.20916	5.23741	-0.00714143	-0.0282496	0.0217217	0.131526	0.109804
hsa04062	6346	1237	5.7285	5.72811	6.01217	6.00716	0.000388624	0.0050079	0.436562	0.326904	-0.109659
hsa04062	2792	5290	3.70812	3.68772	6.49353	6.5384	0.0203972	-0.0448678	-0.140096	-0.24975	-0.109654
hsa04062	6376	1236	7.49936	7.61548	6.18085	6.22262	-0.116121	-0.0417654	0.206359	0.0968566	-0.109502
hsa04062	2791	5330	7.56809	7.74403	7.71356	7.71369	-0.175936	-0.00013169	-0.0863975	0.0228109	0.109208
hsa04062	6347	2829	8.18381	8.30587	5.09519	5.0823	-0.122055	0.0128828	-0.0950623	-0.204268	-0.109206
hsa04062	6387	729230	9.0422	9.44453	6.3076	6.38921	-0.402331	-0.0816052	0.256807	0.365895	0.109088
hsa04062	6369	2829	5.38633	5.39237	5.09519	5.0823	-0.00603919	0.0128828	0.461153	0.352325	-0.108828
hsa04062	5197	2829	3.52606	3.53269	5.09519	5.0823	-0.00663211	0.0128828	0.149187	0.257818	0.108631
hsa04062	6364	2826	4.87319	4.88033	5.52701	5.54365	-0.00714143	-0.0166329	-0.0450661	0.0632865	0.108353
hsa04062	6356	1233	5.95639	5.97222	6.25304	6.25874	-0.015833	-0.00570407	0.166007	0.274284	0.108277
hsa04062	2786	8503	6.73704	6.70182	9.03917	9.03812	0.0352255	0.00104046	-0.249057	-0.356817	-0.107761
hsa04062	2787	5330	10.4147	10.4069	7.71356	7.71369	0.00774891	-0.00013169	-0.234104	-0.126387	0.107717
hsa04062	3627	1524	8.94514	8.79391	7.4334	7.94334	0.151229	-0.509939	-0.302926	-0.195614	0.107312
hsa04062	2787	5296	10.4147	10.4069	6.82499	6.83263	0.00774891	-0.00763561	-0.140925	-0.24813	-0.107205
hsa04062	10681	23236	7.3372	7.38955	7.14984	6.99438	-0.0523551	0.155461	0.00241165	0.109045	0.106634
hsa04062	4067	53358	7.71916	7.83084	6.24457	6.28037	-0.111683	-0.0357919	-0.074799	-0.181372	-0.106573
hsa04062	3627	7852	8.94514	8.79391	8.98822	9.02615	0.151229	-0.0379253	0.419364	0.312935	-0.106429
hsa04062	55970	5295	9.20144	9.36024	8.58857	8.87894	-0.158804	-0.29037	0.21235	0.318375	0.106026
hsa04062	2921	1234	4.4362	4.439	8.47285	8.53765	-0.00279902	-0.0647932	0.155239	0.0494822	-0.105756
hsa04062	2788	5296	6.08603	6.16221	6.82499	6.83263	-0.0761794	-0.00763561	0.0543502	0.159749	0.105399
hsa04062	10451	387	9.52694	9.63234	11.1888	11.1344	-0.105403	0.0544346	0.170831	0.0655019	-0.105329
hsa04062	6372	2833	4.01016	4.07532	7.13964	7.16026	-0.0651547	-0.0206119	-0.0373134	-0.142324	-0.105011
hsa04062	4283	1524	8.74326	8.64481	7.4334	7.94334	0.098451	-0.509939	-0.29487	-0.190146	0.104724
hsa04062	2788	5332	6.08603	6.16221	6.23725	6.16676	-0.0761794	0.0704935	0.0372312	-0.0671573	-0.104388
hsa04062	6372	1230	4.01016	4.07532	7.31022	7.30597	-0.0651547	0.00424111	0.0375679	-0.0668158	-0.104384
hsa04062	51764	5290	5.25992	5.28184	6.49353	6.5384	-0.0219187	-0.0448678	-0.248842	-0.353094	-0.104253
hsa04062	5908	998	9.85488	9.79566	8.93522	9.09481	0.0592255	-0.159594	0.162587	0.0583602	-0.104227
hsa04062	2791	5294	7.56809	7.74403	5.0012	5.02485	-0.175936	-0.0236442	-0.143746	-0.0397332	0.104013
hsa04062	1524	3718	7.4334	7.94334	7.28722	7.29384	-0.509939	-0.00661982	-0.143431	-0.0394457	0.103985
hsa04062	6360	643	6.22048	6.25635	6.16975	6.18719	-0.0358615	-0.0174449	0.432447	0.328479	-0.103968
hsa04062	2773	6714	9.78244	9.71388	7.82744	7.82763	0.0685605	-0.000186291	-0.0688106	-0.172333	-0.103522
hsa04062	6375	1237	6.48213	6.54596	6.01217	6.00716	-0.0638301	0.0050079	0.234193	0.130679	-0.103514
hsa04062	3579	3717	4.88773	4.91016	5.93284	6.04462	-0.022431	-0.111786	-0.00339767	-0.106673	-0.103275
hsa04062	6364	10803	4.87319	4.88033	4.92349	4.92276	-0.00714143	0.000734313	0.034458	0.137545	0.103087
hsa04062	10663	2771	5.99783	6.02359	8.94258	8.9145	-0.0257606	0.0280761	0.099724	-0.00314196	-0.102866
hsa04062	387	9475	11.1888	11.1344	7.70097	7.70683	0.0544346	-0.00586567	-0.0301819	0.0725247	0.102707
hsa04062	6367	2826	7.52398	7.51788	5.52701	5.54365	0.00609713	-0.0166329	0.152667	0.255186	0.102519
hsa04062	6369	1232	5.38633	5.39237	5.20916	5.23741	-0.00603919	-0.0282496	0.324114	0.426366	0.102253
hsa04062	6357	3577	6.97778	7.00746	7.59757	7.56483	-0.029673	0.0327412	0.395056	0.497052	0.101996
hsa04062	2920	10663	5.48847	5.73081	5.99783	6.02359	-0.242339	-0.0257606	0.0605941	-0.0413089	-0.101903
hsa04062	8503	3702	9.03917	9.03812	5.91154	5.92916	0.00104046	-0.0176279	-0.0114257	-0.113261	-0.101835
hsa04062	6375	1524	6.48213	6.54596	7.4334	7.94334	-0.0638301	-0.509939	-0.178685	-0.0769973	0.101688
hsa04062	55970	5296	9.20144	9.36024	6.82499	6.83263	-0.158804	-0.00763561	-0.237922	-0.136265	0.101657
hsa04062	4283	1234	8.74326	8.64481	8.47285	8.53765	0.098451	-0.0647932	0.789655	0.68819	-0.101466
hsa04062	998	7454	8.93522	9.09481	9.28739	9.31336	-0.159594	-0.0259716	-0.106592	-0.207783	-0.101191
hsa04062	6355	10663	7.79715	7.73406	5.99783	6.02359	0.0630885	-0.0257606	0.382588	0.281458	-0.10113
hsa04062	2921	2829	4.4362	4.439	5.09519	5.0823	-0.00279902	0.0128828	-0.0155438	0.0855461	0.10109
hsa04062	6364	643	4.87319	4.88033	6.16975	6.18719	-0.00714143	-0.0174449	0.00411775	0.105032	0.100914
hsa04062	6360	729230	6.22048	6.25635	6.3076	6.38921	-0.0358615	-0.0816052	-0.0194384	-0.120035	-0.100596
hsa04062	6376	2826	7.49936	7.61548	5.52701	5.54365	-0.116121	-0.0166329	0.0675176	0.168053	0.100535
hsa04062	6354	10803	5.19597	5.19165	4.92349	4.92276	0.0043209	0.000734313	0.166731	0.266997	0.100266
hsa04062	2919	1524	4.7504	4.80017	7.4334	7.94334	-0.0497768	-0.509939	-0.21967	-0.119636	0.100035
hsa04062	2791	23533	7.56809	7.74403	7.14286	7.13249	-0.175936	0.0103674	-0.195243	-0.096746	0.0984971
hsa04062	10563	1230	7.15294	7.38521	7.31022	7.30597	-0.232261	0.00424111	0.387732	0.289307	-0.0984245
hsa04062	5291	5590	7.32909	7.2281	7.92928	7.8962	0.100992	0.0330804	0.186511	0.0881298	-0.0983814
hsa04062	2268	3702	6.89328	6.91776	5.91154	5.92916	-0.0244767	-0.0176279	0.538833	0.441043	-0.09779
hsa04062	55970	5291	9.20144	9.36024	7.32909	7.2281	-0.158804	0.100992	0.0496254	-0.0481239	-0.0977493
hsa04062	9547	643	9.24616	9.49714	6.16975	6.18719	-0.250989	-0.0174449	-0.0267029	0.0710355	0.0977384
hsa04062	3576	3577	6.67997	6.59159	7.59757	7.56483	0.0883821	0.0327412	0.0516364	-0.0458363	-0.0974727
hsa04062	2773	114	9.78244	9.71388	5.31552	5.32151	0.0685605	-0.00598721	-0.230814	-0.328038	-0.0972246
hsa04062	1235	3717	4.50308	4.54883	5.93284	6.04462	-0.0457558	-0.111786	0.14374	0.240757	0.0970178
hsa04062	6364	1524	4.87319	4.88033	7.4334	7.94334	-0.00714143	-0.509939	-0.225229	-0.128216	0.0970135
hsa04062	3717	6774	5.93284	6.04462	10.2039	10.3078	-0.111786	-0.103985	0.218094	0.121127	-0.0969663
hsa04062	6376	1234	7.49936	7.61548	8.47285	8.53765	-0.116121	-0.0647932	0.182537	0.0857653	-0.0967718
hsa04062	6366	1236	6.62202	6.72303	6.18085	6.22262	-0.101006	-0.0417654	0.561477	0.465301	-0.0961763
hsa04062	6364	1237	4.87319	4.88033	6.01217	6.00716	-0.00714143	0.0050079	0.12617	0.222311	0.0961408
hsa04062	6360	1236	6.22048	6.25635	6.18085	6.22262	-0.0358615	-0.0417654	0.0990042	0.00348526	-0.095519
hsa04062	2787	23533	10.4147	10.4069	7.14286	7.13249	0.00774891	0.0103674	-0.215026	-0.310239	-0.0952137
hsa04062	51764	5291	5.25992	5.28184	7.32909	7.2281	-0.0219187	0.100992	-0.203048	-0.107907	0.0951407
hsa04062	3576	1233	6.67997	6.59159	6.25304	6.25874	0.0883821	-0.00570407	0.0317841	-0.0633244	-0.0951085
hsa04062	2268	53358	6.89328	6.91776	6.24457	6.28037	-0.0244767	-0.0357919	0.061108	0.155967	0.094859
hsa04062	2785	5291	6.71258	6.73187	7.32909	7.2281	-0.019283	0.100992	-0.114099	-0.208937	-0.0948384
hsa04062	6654	3265	6.71336	6.70454	7.33337	7.20237	0.00881964	0.131	-0.097027	-0.00229727	0.0947297
hsa04062	5473	643	4.65077	4.66207	6.16975	6.18719	-0.0113004	-0.0174449	0.18996	0.0953715	-0.0945882
hsa04062	2773	2268	9.78244	9.71388	6.89328	6.91776	0.0685605	-0.0244767	-0.0271398	-0.121395	-0.0942555
hsa04062	6351	1524	7.95137	8.02903	7.4334	7.94334	-0.077659	-0.509939	0.0458302	-0.0480654	-0.0938956
hsa04062	51764	5332	5.25992	5.28184	6.23725	6.16676	-0.0219187	0.0704935	-0.112173	-0.205853	-0.0936799
hsa04062	6361	1230	4.80715	4.81566	7.31022	7.30597	-0.00850145	0.00424111	0.18891	0.0952861	-0.0936237
hsa04062	2787	5295	10.4147	10.4069	8.58857	8.87894	0.00774891	-0.29037	-0.0824891	0.0110309	0.09352
hsa04062	5197	2833	3.52606	3.53269	7.13964	7.16026	-0.00663211	-0.0206119	0.00851302	0.101819	0.0933059
hsa04062	6376	1524	7.49936	7.61548	7.4334	7.94334	-0.116121	-0.509939	-0.132231	-0.0389512	0.09328
hsa04062	6355	1232	7.79715	7.73406	5.20916	5.23741	0.0630885	-0.0282496	-0.112893	-0.0198226	0.0930702
hsa04062	2268	5747	6.89328	6.91776	8.89907	8.83914	-0.0244767	0.0599288	-0.248957	-0.341738	-0.0927808
hsa04062	5473	2829	4.65077	4.66207	5.09519	5.0823	-0.0113004	0.0128828	0.322423	0.229916	-0.0925068
hsa04062	6355	3579	7.79715	7.73406	4.88773	4.91016	0.0630885	-0.022431	0.15619	0.0637988	-0.0923912
hsa04062	3577	3717	7.59757	7.56483	5.93284	6.04462	0.0327412	-0.111786	-0.10376	-0.196148	-0.0923875
hsa04062	6376	10663	7.49936	7.61548	5.99783	6.02359	-0.116121	-0.0257606	0.226901	0.134811	-0.0920906
hsa04062	3055	5290	7.01625	6.96547	6.49353	6.5384	0.0507783	-0.0448678	0.0651536	-0.0267295	-0.0918831
hsa04062	5473	1237	4.65077	4.66207	6.01217	6.00716	-0.0113004	0.0050079	0.436241	0.344483	-0.0917583
hsa04062	6370	729230	5.82737	5.83223	6.3076	6.38921	-0.00486487	-0.0816052	0.05476	-0.0367986	-0.0915586
hsa04062	3718	6773	7.28722	7.29384	6.69111	6.68142	-0.00661982	0.00969509	0.492498	0.401075	-0.0914226
hsa04062	3576	1236	6.67997	6.59159	6.18085	6.22262	0.0883821	-0.0417654	0.04138	-0.0498372	-0.0912172
hsa04062	9547	1232	9.24616	9.49714	5.20916	5.23741	-0.250989	-0.0282496	-0.000211153	-0.0913629	-0.0911518
hsa04062	5196	3577	7.16885	7.1651	7.59757	7.56483	0.00374839	0.0327412	0.513567	0.604108	0.0905414
hsa04062	729230	3717	6.3076	6.38921	5.93284	6.04462	-0.0816052	-0.111786	0.345854	0.436338	0.0904839
hsa04062	6354	1232	5.19597	5.19165	5.20916	5.23741	0.0043209	-0.0282496	0.224812	0.315022	0.0902106
hsa04062	3576	2829	6.67997	6.59159	5.09519	5.0823	0.0883821	0.0128828	-0.0398342	-0.129764	-0.0899302
hsa04062	3055	5294	7.01625	6.96547	5.0012	5.02485	0.0507783	-0.0236442	0.295312	0.205393	-0.0899199
hsa04062	6355	3577	7.79715	7.73406	7.59757	7.56483	0.0630885	0.0327412	-0.182171	-0.0925846	0.0895865
hsa04062	5473	1233	4.65077	4.66207	6.25304	6.25874	-0.0113004	-0.00570407	0.532018	0.442454	-0.0895637
hsa04062	6352	1524	7.79121	7.88918	7.4334	7.94334	-0.0979678	-0.509939	-0.185	-0.0954797	0.0895203
hsa04062	2919	1232	4.7504	4.80017	5.20916	5.23741	-0.0497768	-0.0282496	0.0204554	0.109455	0.0889994
hsa04062	6714	5293	7.82744	7.82763	7.56898	7.6267	-0.000186291	-0.0577246	-0.0362528	-0.125139	-0.088886
hsa04062	2829	2771	5.09519	5.0823	8.94258	8.9145	0.0128828	0.0280761	0.153005	0.0641465	-0.0888587
hsa04062	6374	10663	4.09956	4.14487	5.99783	6.02359	-0.0453107	-0.0257606	0.0223948	0.11105	0.0886548
hsa04062	6372	2829	4.01016	4.07532	5.09519	5.0823	-0.0651547	0.0128828	0.0872758	0.175222	0.0879458
hsa04062	10850	10663	4.98886	4.96318	5.99783	6.02359	0.0256737	-0.0257606	0.223734	0.311658	0.0879247
hsa04062	6366	1524	6.62202	6.72303	7.4334	7.94334	-0.101006	-0.509939	-0.0700355	0.0176624	0.0876979
hsa04062	5197	3579	3.52606	3.53269	4.88773	4.91016	-0.00663211	-0.022431	-0.00683782	0.0807415	0.0875793
hsa04062	5473	10663	4.65077	4.66207	5.99783	6.02359	-0.0113004	-0.0257606	0.290641	0.203095	-0.0875457
hsa04062	3579	2770	4.88773	4.91016	4.63431	4.66428	-0.022431	-0.0299779	5.3526e-05	-0.0873846	-0.0874381
hsa04062	1236	3717	6.18085	6.22262	5.93284	6.04462	-0.0417654	-0.111786	0.270255	0.357496	0.0872406
hsa04062	10681	8503	7.3372	7.38955	9.03917	9.03812	-0.0523551	0.00104046	-0.177062	-0.089866	0.0871955
hsa04062	10681	5290	7.3372	7.38955	6.49353	6.5384	-0.0523551	-0.0448678	-0.124401	-0.211428	-0.0870265
hsa04062	6369	1237	5.38633	5.39237	6.01217	6.00716	-0.00603919	0.0050079	0.271309	0.358334	0.0870248
hsa04062	2783	23533	9.21027	9.17439	7.14286	7.13249	0.0358826	0.0103674	0.00116075	-0.0853847	-0.0865455
hsa04062	7410	998	7.24275	7.24662	8.93522	9.09481	-0.00386723	-0.159594	-0.173907	-0.260047	-0.0861398
hsa04062	5196	1237	7.16885	7.1651	6.01217	6.00716	0.00374839	0.0050079	0.335503	0.421253	0.0857496
hsa04062	5295	5590	8.58857	8.87894	7.92928	7.8962	-0.29037	0.0330804	-0.0274668	-0.11309	-0.0856236
hsa04062	5879	5058	11.5969	11.5638	4.98109	4.92696	0.0331532	0.054132	0.100194	0.0146963	-0.0854976
hsa04062	2921	1232	4.4362	4.439	5.20916	5.23741	-0.00279902	-0.0282496	0.068449	0.153872	0.0854229
hsa04062	6375	1233	6.48213	6.54596	6.25304	6.25874	-0.0638301	-0.00570407	0.213121	0.127896	-0.0852244
hsa04062	2920	2826	5.48847	5.73081	5.52701	5.54365	-0.242339	-0.0166329	0.0208816	0.105728	0.0848466
hsa04062	2782	5295	10.2873	10.3806	8.58857	8.87894	-0.0933167	-0.29037	0.0684106	0.15311	0.0846991
hsa04062	6357	3579	6.97778	7.00746	4.88773	4.91016	-0.029673	-0.022431	0.246003	0.161734	-0.0842693
hsa04062	2770	112	4.63431	4.66428	7.99788	8.02229	-0.0299779	-0.0244093	-0.174443	-0.258702	-0.0842588
hsa04062	5294	5590	5.0012	5.02485	7.92928	7.8962	-0.0236442	0.0330804	-0.226266	-0.14207	0.0841962
hsa04062	6362	10803	6.71999	6.67447	4.92349	4.92276	0.0455155	0.000734313	0.0352508	-0.0487923	-0.0840431
hsa04062	55970	5294	9.20144	9.36024	5.0012	5.02485	-0.158804	-0.0236442	-0.21919	-0.135156	0.0840333
hsa04062	643	2771	6.16975	6.18719	8.94258	8.9145	-0.0174449	0.0280761	0.101199	0.0174252	-0.083774
hsa04062	6360	2829	6.22048	6.25635	5.09519	5.0823	-0.0358615	0.0128828	0.387867	0.471391	0.0835247
hsa04062	2784	8503	7.21012	7.22883	9.03917	9.03812	-0.0187089	0.00104046	-0.160089	-0.243525	-0.0834366
hsa04062	3265	5894	7.33337	7.20237	8.55272	8.5521	0.131	0.000619639	0.189341	0.106198	-0.0831433
hsa04062	2786	5331	6.73704	6.70182	6.77755	6.72834	0.0352255	0.0492104	0.110389	0.0273445	-0.0830446
hsa04062	6361	2829	4.80715	4.81566	5.09519	5.0823	-0.00850145	0.0128828	0.300018	0.218204	-0.0818137
hsa04062	5473	2833	4.65077	4.66207	7.13964	7.16026	-0.0113004	-0.0206119	0.18746	0.1059	-0.0815605
hsa04062	5473	3577	4.65077	4.66207	7.59757	7.56483	-0.0113004	0.0327412	0.288533	0.207041	-0.0814915
hsa04062	6351	2826	7.95137	8.02903	5.52701	5.54365	-0.077659	-0.0166329	0.0485846	0.12983	0.0812458
hsa04062	6387	1237	9.0422	9.44453	6.01217	6.00716	-0.402331	0.0050079	-0.0748403	-0.155819	-0.0809782
hsa04062	6356	1237	5.95639	5.97222	6.01217	6.00716	-0.015833	0.0050079	0.3041	0.384627	0.0805272
hsa04062	6355	2826	7.79715	7.73406	5.52701	5.54365	0.0630885	-0.0166329	0.0485373	-0.0319469	-0.0804842
hsa04062	6375	2826	6.48213	6.54596	5.52701	5.54365	-0.0638301	-0.0166329	0.110261	0.0298375	-0.0804239
hsa04062	6374	2829	4.09956	4.14487	5.09519	5.0823	-0.0453107	0.0128828	0.00199665	0.0823989	0.0804023
hsa04062	6368	3579	4.24865	4.26776	4.88773	4.91016	-0.019109	-0.022431	0.186113	0.105839	-0.0802743
hsa04062	5196	10803	7.16885	7.1651	4.92349	4.92276	0.00374839	0.000734313	0.510635	0.590458	0.0798233
hsa04062	3627	1237	8.94514	8.79391	6.01217	6.00716	0.151229	0.0050079	0.14577	0.0659517	-0.0798179
hsa04062	3845	5894	9.21437	9.25784	8.55272	8.5521	-0.0434751	0.000619639	-0.0473516	0.0324004	0.079752
hsa04062	10563	10663	7.15294	7.38521	5.99783	6.02359	-0.232261	-0.0257606	0.406911	0.327256	-0.0796549
hsa04062	10803	2770	4.92349	4.92276	4.63431	4.66428	0.000734313	-0.0299779	-0.0385546	0.0410371	0.0795916
hsa04062	2783	5331	9.21027	9.17439	6.77755	6.72834	0.0358826	0.0492104	0.0171206	0.0966037	0.0794831
hsa04062	8503	5747	9.03917	9.03812	8.89907	8.83914	0.00104046	0.0599288	-0.00676835	0.0726304	0.0793988
hsa04062	6357	1232	6.97778	7.00746	5.20916	5.23741	-0.029673	-0.0282496	0.529441	0.608785	0.0793439
hsa04062	2791	5295	7.56809	7.74403	8.58857	8.87894	-0.175936	-0.29037	0.197676	0.276757	0.0790817
hsa04062	6352	1233	7.79121	7.88918	6.25304	6.25874	-0.0979678	-0.00570407	0.047805	-0.0310884	-0.0788934
hsa04062	5196	643	7.16885	7.1651	6.16975	6.18719	0.00374839	-0.0174449	0.339652	0.418505	0.0788538
hsa04062	2791	23236	7.56809	7.74403	7.14984	6.99438	-0.175936	0.155461	0.0307638	0.109244	0.07848
hsa04062	2792	5291	3.70812	3.68772	7.32909	7.2281	0.0203972	0.100992	-0.073506	0.00496641	0.0784724
hsa04062	9547	1230	9.24616	9.49714	7.31022	7.30597	-0.250989	0.00424111	-0.130739	-0.0522943	0.0784448
hsa04062	4283	7852	8.74326	8.64481	8.98822	9.02615	0.098451	-0.0379253	0.499888	0.421666	-0.0782221
hsa04062	10850	2833	4.98886	4.96318	7.13964	7.16026	0.0256737	-0.0206119	0.129371	0.207353	0.0779815
hsa04062	6352	1230	7.79121	7.88918	7.31022	7.30597	-0.0979678	0.00424111	0.635458	0.557514	-0.0779434
hsa04062	9547	2826	9.24616	9.49714	5.52701	5.54365	-0.250989	-0.0166329	0.0208744	-0.0568139	-0.0776883
hsa04062	6347	3577	8.18381	8.30587	7.59757	7.56483	-0.122055	0.0327412	-0.227499	-0.15027	0.0772292
hsa04062	2783	5291	9.21027	9.17439	7.32909	7.2281	0.0358826	0.100992	-0.0383239	-0.115283	-0.0769593
hsa04062	23533	5747	7.14286	7.13249	8.89907	8.83914	0.0103674	0.0599288	-0.333939	-0.256989	0.07695
hsa04062	2785	5290	6.71258	6.73187	6.49353	6.5384	-0.019283	-0.0448678	-0.196484	-0.273311	-0.076827
hsa04062	2791	5293	7.56809	7.74403	7.56898	7.6267	-0.175936	-0.0577246	0.111584	0.188327	0.076742
hsa04062	1234	2770	8.47285	8.53765	4.63431	4.66428	-0.0647932	-0.0299779	0.0466421	-0.0300634	-0.0767055
hsa04062	5197	1230	3.52606	3.53269	7.31022	7.30597	-0.00663211	0.00424111	-0.0508278	0.0257085	0.0765362
hsa04062	2792	5295	3.70812	3.68772	8.58857	8.87894	0.0203972	-0.29037	-0.159725	-0.083694	0.0760314
hsa04062	2920	1233	5.48847	5.73081	6.25304	6.25874	-0.242339	-0.00570407	0.0105174	-0.0654212	-0.0759387
hsa04062	3576	729230	6.67997	6.59159	6.3076	6.38921	0.0883821	-0.0816052	0.0803332	0.00458973	-0.0757435
hsa04062	3718	6772	7.28722	7.29384	10.3999	10.3444	-0.00661982	0.0555493	-0.167775	-0.243491	-0.0757162
hsa04062	5196	7852	7.16885	7.1651	8.98822	9.02615	0.00374839	-0.0379253	-0.21826	-0.142835	0.0754248
hsa04062	6387	10803	9.0422	9.44453	4.92349	4.92276	-0.402331	0.000734313	-0.0876482	-0.163049	-0.0754011
hsa04062	6356	643	5.95639	5.97222	6.16975	6.18719	-0.015833	-0.0174449	0.192685	0.117427	-0.0752582
hsa04062	4283	2833	8.74326	8.64481	7.13964	7.16026	0.098451	-0.0206119	0.741338	0.666083	-0.0752549
hsa04062	2919	1235	4.7504	4.80017	4.50308	4.54883	-0.0497768	-0.0457558	0.0727901	0.147613	0.0748224
hsa04062	5906	998	8.7428	8.73932	8.93522	9.09481	0.00348063	-0.159594	0.0812734	0.156047	0.0747731
hsa04062	1230	2773	7.31022	7.30597	9.78244	9.71388	0.00424111	0.0685605	0.20098	0.12631	-0.0746698
hsa04062	2782	5294	10.2873	10.3806	5.0012	5.02485	-0.0933167	-0.0236442	-0.0623198	-0.135964	-0.0736442
hsa04062	5295	3845	8.58857	8.87894	9.21437	9.25784	-0.29037	-0.0434751	0.0944332	0.167939	0.0735061
hsa04062	6368	643	4.24865	4.26776	6.16975	6.18719	-0.019109	-0.0174449	0.196622	0.123368	-0.0732542
hsa04062	6373	643	5.32102	5.22474	6.16975	6.18719	0.0962793	-0.0174449	-0.00172882	-0.0744979	-0.0727691
hsa04062	2826	3717	5.52701	5.54365	5.93284	6.04462	-0.0166329	-0.111786	-0.0489413	-0.121671	-0.07273
hsa04062	6375	7852	6.48213	6.54596	8.98822	9.02615	-0.0638301	-0.0379253	0.428266	0.355831	-0.0724344
hsa04062	2921	1230	4.4362	4.439	7.31022	7.30597	-0.00279902	0.00424111	0.231045	0.158642	-0.0724039
hsa04062	2786	5290	6.73704	6.70182	6.49353	6.5384	0.0352255	-0.0448678	-0.155375	-0.227125	-0.0717501
hsa04062	6387	3579	9.0422	9.44453	4.88773	4.91016	-0.402331	-0.022431	-0.0441258	-0.115791	-0.0716656
hsa04062	55970	8503	9.20144	9.36024	9.03917	9.03812	-0.158804	0.00104046	0.163467	0.23511	0.0716431
hsa04062	2782	5290	10.2873	10.3806	6.49353	6.5384	-0.0933167	-0.0448678	0.11861	0.19014	0.07153
hsa04062	6360	3579	6.22048	6.25635	4.88773	4.91016	-0.0358615	-0.022431	0.342202	0.270676	-0.0715255
hsa04062	2770	107	4.63431	4.66428	7.01062	7.02883	-0.0299779	-0.0182127	-0.183555	-0.254893	-0.071338
hsa04062	6363	1235	8.01958	8.24867	4.50308	4.54883	-0.229094	-0.0457558	0.265269	0.336192	0.0709237
hsa04062	1234	2773	8.47285	8.53765	9.78244	9.71388	-0.0647932	0.0685605	0.0788413	0.00810752	-0.0707338
hsa04062	6361	1233	4.80715	4.81566	6.25304	6.25874	-0.00850145	-0.00570407	0.383255	0.312681	-0.0705741
hsa04062	5294	3702	5.0012	5.02485	5.91154	5.92916	-0.0236442	-0.0176279	0.46518	0.394692	-0.0704886
hsa04062	6387	643	9.0422	9.44453	6.16975	6.18719	-0.402331	-0.0174449	-0.101069	-0.0306762	0.0703924
hsa04062	5196	2833	7.16885	7.1651	7.13964	7.16026	0.00374839	-0.0206119	0.117879	0.188269	0.07039
hsa04062	3576	10803	6.67997	6.59159	4.92349	4.92276	0.0883821	0.000734313	0.0316479	-0.0386906	-0.0703385
hsa04062	6363	729230	8.01958	8.24867	6.3076	6.38921	-0.229094	-0.0816052	0.706442	0.636114	-0.0703281
hsa04062	6374	3577	4.09956	4.14487	7.59757	7.56483	-0.0453107	0.0327412	-0.00187795	0.0684243	0.0703022
hsa04062	1237	2770	6.01217	6.00716	4.63431	4.66428	0.0050079	-0.0299779	-0.0347402	-0.104926	-0.070186
hsa04062	1235	2771	4.50308	4.54883	8.94258	8.9145	-0.0457558	0.0280761	0.105202	0.175386	0.070184
hsa04062	2787	8503	10.4147	10.4069	9.03917	9.03812	0.00774891	0.00104046	0.157601	0.22776	0.0701598
hsa04062	51764	8503	5.25992	5.28184	9.03917	9.03812	-0.0219187	0.00104046	-0.116235	-0.186266	-0.0700312
hsa04062	6355	1237	7.79715	7.73406	6.01217	6.00716	0.0630885	0.0050079	0.0531152	0.123096	0.0699807
hsa04062	8503	5590	9.03917	9.03812	7.92928	7.8962	0.00104046	0.0330804	0.209505	0.279324	0.069819
hsa04062	2785	5296	6.71258	6.73187	6.82499	6.83263	-0.019283	-0.00763561	0.0949293	0.164706	0.0697766
hsa04062	5196	2826	7.16885	7.1651	5.52701	5.54365	0.00374839	-0.0166329	0.14753	0.217152	0.069621
hsa04062	3718	6774	7.28722	7.29384	10.2039	10.3078	-0.00661982	-0.103985	-0.158523	-0.227893	-0.0693698
hsa04062	6373	10663	5.32102	5.22474	5.99783	6.02359	0.0962793	-0.0257606	0.478575	0.409281	-0.0692941
hsa04062	2783	8503	9.21027	9.17439	9.03917	9.03812	0.0358826	0.00104046	0.124438	0.0551736	-0.0692642
hsa04062	2919	10663	4.7504	4.80017	5.99783	6.02359	-0.0497768	-0.0257606	0.177729	0.108487	-0.069242
hsa04062	5197	1524	3.52606	3.53269	7.4334	7.94334	-0.00663211	-0.509939	-0.0235617	-0.0926598	-0.069098
hsa04062	6368	10663	4.24865	4.26776	5.99783	6.02359	-0.019109	-0.0257606	0.472172	0.403288	-0.0688844
hsa04062	2792	5293	3.70812	3.68772	7.56898	7.6267	0.0203972	-0.0577246	0.0273128	-0.0413036	-0.0686163
hsa04062	2786	23533	6.73704	6.70182	7.14286	7.13249	0.0352255	0.0103674	0.338064	0.406498	0.0684347
hsa04062	6351	3579	7.95137	8.02903	4.88773	4.91016	-0.077659	-0.022431	0.193658	0.125321	-0.0683366
hsa04062	2783	5332	9.21027	9.17439	6.23725	6.16676	0.0358826	0.0704935	-0.0814034	-0.0132384	0.068165
hsa04062	6367	3577	7.52398	7.51788	7.59757	7.56483	0.00609713	0.0327412	0.185615	0.117506	-0.0681094
hsa04062	5473	729230	4.65077	4.66207	6.3076	6.38921	-0.0113004	-0.0816052	0.132813	0.0647682	-0.0680451
hsa04062	23533	5590	7.14286	7.13249	7.92928	7.8962	0.0103674	0.0330804	-0.120694	-0.0527236	0.0679704
hsa04062	6361	1524	4.80715	4.81566	7.4334	7.94334	-0.00850145	-0.509939	-0.237732	-0.170012	0.0677196
hsa04062	7852	2771	8.98822	9.02615	8.94258	8.9145	-0.0379253	0.0280761	-0.0130388	0.0546364	0.0676751
hsa04062	5747	5829	8.89907	8.83914	8.12299	8.07825	0.0599288	0.0447348	-0.14336	-0.210987	-0.0676267
hsa04062	6351	1237	7.95137	8.02903	6.01217	6.00716	-0.077659	0.0050079	0.114645	0.0470403	-0.0676051
hsa04062	2792	23236	3.70812	3.68772	7.14984	6.99438	0.0203972	0.155461	0.0573362	0.124921	0.0675847
hsa04062	10000	2932	7.75957	7.82464	7.47354	7.4676	-0.0650744	0.00594348	-0.0388118	0.0286848	0.0674965
hsa04062	2783	5296	9.21027	9.17439	6.82499	6.83263	0.0358826	-0.00763561	0.449812	0.38246	-0.0673525
hsa04062	5293	5747	7.56898	7.6267	8.89907	8.83914	-0.0577246	0.0599288	-0.161141	-0.228266	-0.0671255
hsa04062	9547	7852	9.24616	9.49714	8.98822	9.02615	-0.250989	-0.0379253	0.0243672	0.0914461	0.0670789
hsa04062	6354	1524	5.19597	5.19165	7.4334	7.94334	0.0043209	-0.509939	-0.314655	-0.381661	-0.0670064
hsa04062	5293	5590	7.56898	7.6267	7.92928	7.8962	-0.0577246	0.0330804	-0.0691873	-0.00236158	0.0668258
hsa04062	2788	5293	6.08603	6.16221	7.56898	7.6267	-0.0761794	-0.0577246	0.143261	0.210078	0.0668169
hsa04062	2788	23533	6.08603	6.16221	7.14286	7.13249	-0.0761794	0.0103674	-0.0770183	-0.0102585	0.0667598
hsa04062	6351	1230	7.95137	8.02903	7.31022	7.30597	-0.077659	0.00424111	0.510707	0.444019	-0.0666877
hsa04062	4067	5295	7.71916	7.83084	8.58857	8.87894	-0.111683	-0.29037	0.0737951	0.140473	0.066678
hsa04062	1236	2771	6.18085	6.22262	8.94258	8.9145	-0.0417654	0.0280761	0.11625	0.182928	0.0666779
hsa04062	6364	10663	4.87319	4.88033	5.99783	6.02359	-0.00714143	-0.0257606	0.190469	0.123854	-0.0666147
hsa04062	5296	4893	6.82499	6.83263	6.47034	6.33549	-0.00763561	0.134847	-0.108035	-0.174619	-0.0665839
hsa04062	3579	3718	4.88773	4.91016	7.28722	7.29384	-0.022431	-0.00661982	0.185712	0.252105	0.0663933
hsa04062	6360	2826	6.22048	6.25635	5.52701	5.54365	-0.0358615	-0.0166329	0.112665	0.179007	0.0663426
hsa04062	6387	3577	9.0422	9.44453	7.59757	7.56483	-0.402331	0.0327412	-0.18937	-0.255709	-0.0663394
hsa04062	6376	10803	7.49936	7.61548	4.92349	4.92276	-0.116121	0.000734313	0.0461116	-0.0200963	-0.066208
hsa04062	6361	1237	4.80715	4.81566	6.01217	6.00716	-0.00850145	0.0050079	0.306817	0.240787	-0.0660296
hsa04062	3702	10451	5.91154	5.92916	9.52694	9.63234	-0.0176279	-0.105403	-0.180672	-0.115047	0.0656249
hsa04062	2792	5332	3.70812	3.68772	6.23725	6.16676	0.0203972	0.0704935	0.0143766	-0.0509403	-0.0653169
hsa04062	10563	3577	7.15294	7.38521	7.59757	7.56483	-0.232261	0.0327412	-0.14785	-0.0825444	0.0653054
hsa04062	5197	1233	3.52606	3.53269	6.25304	6.25874	-0.00663211	-0.00570407	0.203421	0.268691	0.0652703
hsa04062	6361	1232	4.80715	4.81566	5.20916	5.23741	-0.00850145	-0.0282496	0.33511	0.400326	0.0652162
hsa04062	10850	1234	4.98886	4.96318	8.47285	8.53765	0.0256737	-0.0647932	0.0184067	-0.0467394	-0.0651461
hsa04062	4283	643	8.74326	8.64481	6.16975	6.18719	0.098451	-0.0174449	0.0661765	0.00117585	-0.0650006
hsa04062	6352	643	7.79121	7.88918	6.16975	6.18719	-0.0979678	-0.0174449	0.0805868	0.0157462	-0.0648406
hsa04062	6375	3579	6.48213	6.54596	4.88773	4.91016	-0.0638301	-0.022431	0.253334	0.188551	-0.0647831
hsa04062	6374	2826	4.09956	4.14487	5.52701	5.54365	-0.0453107	-0.0166329	0.031912	-0.0327832	-0.0646953
hsa04062	6361	729230	4.80715	4.81566	6.3076	6.38921	-0.00850145	-0.0816052	0.275868	0.211312	-0.0645559
hsa04062	2826	2770	5.52701	5.54365	4.63431	4.66428	-0.0166329	-0.0299779	0.0354109	-0.0288667	-0.0642777
hsa04062	6351	10803	7.95137	8.02903	4.92349	4.92276	-0.077659	0.000734313	-0.0396472	-0.103893	-0.0642462
hsa04062	9547	3577	9.24616	9.49714	7.59757	7.56483	-0.250989	0.0327412	-0.120375	-0.0562009	0.0641741
hsa04062	2268	5294	6.89328	6.91776	5.0012	5.02485	-0.0244767	-0.0236442	0.452481	0.388668	-0.0638133
hsa04062	51764	5331	5.25992	5.28184	6.77755	6.72834	-0.0219187	0.0492104	0.0478349	0.111574	0.0637387
hsa04062	6369	1234	5.38633	5.39237	8.47285	8.53765	-0.00603919	-0.0647932	0.0923194	0.028992	-0.0633275
hsa04062	6376	3579	7.49936	7.61548	4.88773	4.91016	-0.116121	-0.022431	0.0555446	0.118808	0.0632634
hsa04062	6376	2833	7.49936	7.61548	7.13964	7.16026	-0.116121	-0.0206119	0.127261	0.0640317	-0.0632292
hsa04062	2783	5295	9.21027	9.17439	8.58857	8.87894	0.0358826	-0.29037	-0.00293832	-0.0657935	-0.0628552
hsa04062	6366	7852	6.62202	6.72303	8.98822	9.02615	-0.101006	-0.0379253	0.194093	0.256723	0.0626303
hsa04062	2771	4067	8.94258	8.9145	7.71916	7.83084	0.0280761	-0.111683	0.0896446	0.0270844	-0.0625602
hsa04062	1236	2770	6.18085	6.22262	4.63431	4.66428	-0.0417654	-0.0299779	-0.0118372	-0.0741946	-0.0623574
hsa04062	6357	1233	6.97778	7.00746	6.25304	6.25874	-0.029673	-0.00570407	0.558699	0.620844	0.0621454
hsa04062	6362	1235	6.71999	6.67447	4.50308	4.54883	0.0455155	-0.0457558	0.0616327	0.123648	0.0620149
hsa04062	7410	5880	7.24275	7.24662	9.09387	9.18381	-0.00386723	-0.0899412	-0.0481272	-0.110123	-0.0619956
hsa04062	2829	3717	5.09519	5.0823	5.93284	6.04462	0.0128828	-0.111786	-0.114325	-0.176243	-0.0619183
hsa04062	6357	1237	6.97778	7.00746	6.01217	6.00716	-0.029673	0.0050079	0.395473	0.456834	0.0613615
hsa04062	6347	10803	8.18381	8.30587	4.92349	4.92276	-0.122055	0.000734313	-0.137133	-0.076248	0.0608848
hsa04062	6367	643	7.52398	7.51788	6.16975	6.18719	0.00609713	-0.0174449	0.252401	0.312981	0.0605799
hsa04062	2784	5296	7.21012	7.22883	6.82499	6.83263	-0.0187089	-0.00763561	0.396042	0.336243	-0.0597995
hsa04062	6357	7852	6.97778	7.00746	8.98822	9.02615	-0.029673	-0.0379253	-0.0458007	-0.10558	-0.0597789
hsa04062	8503	4893	9.03917	9.03812	6.47034	6.33549	0.00104046	0.134847	-0.0537276	0.00579654	0.0595241
hsa04062	3627	2826	8.94514	8.79391	5.52701	5.54365	0.151229	-0.0166329	-0.0102838	-0.0696982	-0.0594144
hsa04062	6355	1235	7.79715	7.73406	4.50308	4.54883	0.0630885	-0.0457558	-0.0391873	0.0201518	0.0593391
hsa04062	3717	6773	5.93284	6.04462	6.69111	6.68142	-0.111786	0.00969509	0.0913006	0.0320023	-0.0592984
hsa04062	6369	10663	5.38633	5.39237	5.99783	6.02359	-0.00603919	-0.0257606	0.288617	0.347869	0.0592525
hsa04062	2920	1237	5.48847	5.73081	6.01217	6.00716	-0.242339	0.0050079	0.0238874	-0.0351342	-0.0590216
hsa04062	2785	23236	6.71258	6.73187	7.14984	6.99438	-0.019283	0.155461	-0.0324336	0.0263941	0.0588277
hsa04062	2921	3577	4.4362	4.439	7.59757	7.56483	-0.00279902	0.0327412	0.114137	0.055493	-0.0586436
hsa04062	6352	10663	7.79121	7.88918	5.99783	6.02359	-0.0979678	-0.0257606	0.559824	0.501259	-0.0585651
hsa04062	6364	2833	4.87319	4.88033	7.13964	7.16026	-0.00714143	-0.0206119	0.103449	0.161991	0.0585426
hsa04062	2784	23533	7.21012	7.22883	7.14286	7.13249	-0.0187089	0.0103674	0.440344	0.498679	0.0583347
hsa04062	6367	2833	7.52398	7.51788	7.13964	7.16026	0.00609713	-0.0206119	0.408773	0.466919	0.0581461
hsa04062	6361	3579	4.80715	4.81566	4.88773	4.91016	-0.00850145	-0.022431	0.352573	0.294457	-0.0581168
hsa04062	6357	10803	6.97778	7.00746	4.92349	4.92276	-0.029673	0.000734313	0.510554	0.568606	0.0580514
hsa04062	6362	2833	6.71999	6.67447	7.13964	7.16026	0.0455155	-0.0206119	0.410992	0.353014	-0.0579773
hsa04062	2920	729230	5.48847	5.73081	6.3076	6.38921	-0.242339	-0.0816052	0.15211	0.0941453	-0.0579645
hsa04062	2268	5295	6.89328	6.91776	8.58857	8.87894	-0.0244767	-0.29037	-0.0245656	-0.0823039	-0.0577384
hsa04062	2787	5291	10.4147	10.4069	7.32909	7.2281	0.00774891	0.100992	0.256385	0.198687	-0.0576982
hsa04062	2920	10803	5.48847	5.73081	4.92349	4.92276	-0.242339	0.000734313	0.0546039	-0.00301804	-0.057622
hsa04062	6347	2826	8.18381	8.30587	5.52701	5.54365	-0.122055	-0.0166329	0.113673	0.0561574	-0.057516
hsa04062	6354	10663	5.19597	5.19165	5.99783	6.02359	0.0043209	-0.0257606	0.321632	0.37911	0.057478
hsa04062	1236	2773	6.18085	6.22262	9.78244	9.71388	-0.0417654	0.0685605	0.0457228	-0.0115583	-0.0572811
hsa04062	6364	3577	4.87319	4.88033	7.59757	7.56483	-0.00714143	0.0327412	0.0285958	0.0856754	0.0570796
hsa04062	2784	5293	7.21012	7.22883	7.56898	7.6267	-0.0187089	-0.0577246	0.148075	0.0909964	-0.0570791
hsa04062	2783	23236	9.21027	9.17439	7.14984	6.99438	0.0358826	0.155461	-0.0194406	-0.0764983	-0.0570577
hsa04062	6356	10663	5.95639	5.97222	5.99783	6.02359	-0.015833	-0.0257606	0.40401	0.347008	-0.0570018
hsa04062	5196	1524	7.16885	7.1651	7.4334	7.94334	0.00374839	-0.509939	-0.168426	-0.111447	0.0569792
hsa04062	6373	10803	5.32102	5.22474	4.92349	4.92276	0.0962793	0.000734313	-0.147704	-0.090866	0.0568381
hsa04062	3577	2770	7.59757	7.56483	4.63431	4.66428	0.0327412	-0.0299779	-0.139185	-0.0823809	0.0568038
hsa04062	10850	1230	4.98886	4.96318	7.31022	7.30597	0.0256737	0.00424111	-0.0279727	-0.0846346	-0.0566619
hsa04062	7852	2773	8.98822	9.02615	9.78244	9.71388	-0.0379253	0.0685605	0.231625	0.174984	-0.0566414
hsa04062	1524	2770	7.4334	7.94334	4.63431	4.66428	-0.509939	-0.0299779	0.0228437	0.0793269	0.0564833
hsa04062	2782	5330	10.2873	10.3806	7.71356	7.71369	-0.0933167	-0.00013169	-0.0896716	-0.14606	-0.0563888
hsa04062	6360	3577	6.22048	6.25635	7.59757	7.56483	-0.0358615	0.0327412	0.359765	0.416016	0.0562516
hsa04062	6355	7852	7.79715	7.73406	8.98822	9.02615	0.0630885	-0.0379253	0.379838	0.323619	-0.0562186
hsa04062	2919	7852	4.7504	4.80017	8.98822	9.02615	-0.0497768	-0.0379253	0.13183	0.0756131	-0.0562173
hsa04062	2919	3577	4.7504	4.80017	7.59757	7.56483	-0.0497768	0.0327412	0.0217945	-0.0343261	-0.0561206
hsa04062	729230	2771	6.3076	6.38921	8.94258	8.9145	-0.0816052	0.0280761	0.0380903	0.0940777	0.0559874
hsa04062	6370	7852	5.82737	5.83223	8.98822	9.02615	-0.00486487	-0.0379253	-0.129792	-0.185727	-0.0559358
hsa04062	6354	1236	5.19597	5.19165	6.18085	6.22262	0.0043209	-0.0417654	0.158278	0.102387	-0.0558917
hsa04062	7852	2770	8.98822	9.02615	4.63431	4.66428	-0.0379253	-0.0299779	0.0844637	0.140334	0.0558699
hsa04062	6357	1234	6.97778	7.00746	8.47285	8.53765	-0.029673	-0.0647932	0.170539	0.114985	-0.0555547
hsa04062	6370	1524	5.82737	5.83223	7.4334	7.94334	-0.00486487	-0.509939	-0.165162	-0.109651	0.0555104
hsa04062	5894	5604	8.55272	8.5521	8.45379	8.36697	0.000619639	0.0868267	0.174529	0.230039	0.0555098
hsa04062	6351	7852	7.95137	8.02903	8.98822	9.02615	-0.077659	-0.0379253	0.463732	0.408294	-0.055438
hsa04062	6370	1230	5.82737	5.83223	7.31022	7.30597	-0.00486487	0.00424111	0.0141788	0.0692973	0.0551185
hsa04062	5290	5590	6.49353	6.5384	7.92928	7.8962	-0.0448678	0.0330804	-0.209459	-0.15441	0.0550489
hsa04062	55970	5290	9.20144	9.36024	6.49353	6.5384	-0.158804	-0.0448678	0.072401	0.0174124	-0.0549886
hsa04062	6387	1233	9.0422	9.44453	6.25304	6.25874	-0.402331	-0.00570407	-0.1933	-0.13845	0.0548504
hsa04062	1235	2773	4.50308	4.54883	9.78244	9.71388	-0.0457558	0.0685605	-0.0548223	-6.73832e-05	0.054755
hsa04062	6368	2826	4.24865	4.26776	5.52701	5.54365	-0.019109	-0.0166329	0.139283	0.0846214	-0.0546621
hsa04062	6346	10663	5.7285	5.72811	5.99783	6.02359	0.000388624	-0.0257606	0.276228	0.221595	-0.0546336
hsa04062	6655	3845	7.63866	7.66901	9.21437	9.25784	-0.0303502	-0.0434751	0.026688	0.0812808	0.0545928
hsa04062	3627	729230	8.94514	8.79391	6.3076	6.38921	0.151229	-0.0816052	0.555923	0.61046	0.0545376
hsa04062	5604	5595	8.45379	8.36697	8.63806	8.6412	0.0868267	-0.00314297	-0.196705	-0.142244	0.0544618
hsa04062	2919	729230	4.7504	4.80017	6.3076	6.38921	-0.0497768	-0.0816052	0.233761	0.179457	-0.054304
hsa04062	5296	3845	6.82499	6.83263	9.21437	9.25784	-0.00763561	-0.0434751	-0.0930064	-0.0387453	0.0542611
hsa04062	2786	23236	6.73704	6.70182	7.14984	6.99438	0.0352255	0.155461	-0.0174961	0.0365134	0.0540095
hsa04062	10681	5331	7.3372	7.38955	6.77755	6.72834	-0.0523551	0.0492104	-0.0386801	0.0152992	0.0539794
hsa04062	3717	6772	5.93284	6.04462	10.3999	10.3444	-0.111786	0.0555493	0.393019	0.446836	0.0538171
hsa04062	6370	3577	5.82737	5.83223	7.59757	7.56483	-0.00486487	0.0327412	0.427182	0.480606	0.053424
hsa04062	2786	5293	6.73704	6.70182	7.56898	7.6267	0.0352255	-0.0577246	-0.0239234	-0.0772998	-0.0533764
hsa04062	10850	643	4.98886	4.96318	6.16975	6.18719	0.0256737	-0.0174449	0.358885	0.305742	-0.0531431
hsa04062	6352	729230	7.79121	7.88918	6.3076	6.38921	-0.0979678	-0.0816052	0.735193	0.788197	0.0530041
hsa04062	2921	1236	4.4362	4.439	6.18085	6.22262	-0.00279902	-0.0417654	0.117898	0.0649037	-0.0529948
hsa04062	5294	5747	5.0012	5.02485	8.89907	8.83914	-0.0236442	0.0599288	-0.34114	-0.288169	0.0529711
hsa04062	2791	5291	7.56809	7.74403	7.32909	7.2281	-0.175936	0.100992	-0.00803344	-0.0604094	-0.052376
hsa04062	2920	7852	5.48847	5.73081	8.98822	9.02615	-0.242339	-0.0379253	0.134979	0.187109	0.0521299
hsa04062	6372	2826	4.01016	4.07532	5.52701	5.54365	-0.0651547	-0.0166329	-0.0217201	-0.0738251	-0.052105
hsa04062	6347	1230	8.18381	8.30587	7.31022	7.30597	-0.122055	0.00424111	0.61175	0.559674	-0.052076
hsa04062	6362	3577	6.71999	6.67447	7.59757	7.56483	0.0455155	0.0327412	-0.0146799	-0.066722	-0.0520421
hsa04062	6374	7852	4.09956	4.14487	8.98822	9.02615	-0.0453107	-0.0379253	0.0222821	0.0742869	0.0520047
hsa04062	2784	5330	7.21012	7.22883	7.71356	7.71369	-0.0187089	-0.00013169	0.387961	0.439958	0.0519976
hsa04062	10850	1236	4.98886	4.96318	6.18085	6.22262	0.0256737	-0.0417654	0.00889946	0.0608542	0.0519547
hsa04062	6357	1524	6.97778	7.00746	7.4334	7.94334	-0.029673	-0.509939	-0.156012	-0.104282	0.0517296
hsa04062	2770	109	4.63431	4.66428	6.97311	7.02655	-0.0299779	-0.0534365	0.131051	0.0795184	-0.0515324
hsa04062	10850	3579	4.98886	4.96318	4.88773	4.91016	0.0256737	-0.022431	0.22021	0.271411	0.0512009
hsa04062	3055	8503	7.01625	6.96547	9.03917	9.03812	0.0507783	0.00104046	-0.0905009	-0.0394608	0.0510401
hsa04062	1233	2773	6.25304	6.25874	9.78244	9.71388	-0.00570407	0.0685605	-0.276383	-0.327349	-0.0509664
hsa04062	2921	1233	4.4362	4.439	6.25304	6.25874	-0.00279902	-0.00570407	0.221056	0.170124	-0.0509319
hsa04062	6366	2829	6.62202	6.72303	5.09519	5.0823	-0.101006	0.0128828	0.0681036	0.0173093	-0.0507943
hsa04062	7852	3717	8.98822	9.02615	5.93284	6.04462	-0.0379253	-0.111786	0.0945255	0.145192	0.0506663
hsa04062	1234	2771	8.47285	8.53765	8.94258	8.9145	-0.0647932	0.0280761	0.161444	0.11084	-0.050604
hsa04062	5293	3265	7.56898	7.6267	7.33337	7.20237	-0.0577246	0.131	-0.0911218	-0.0405481	0.0505737
hsa04062	4067	2185	7.71916	7.83084	6.96955	7.02944	-0.111683	-0.0598897	0.347337	0.296789	-0.0505484
hsa04062	6347	10663	8.18381	8.30587	5.99783	6.02359	-0.122055	-0.0257606	0.317329	0.266824	-0.0505052
hsa04062	6366	2833	6.62202	6.72303	7.13964	7.16026	-0.101006	-0.0206119	0.38926	0.338859	-0.0504019
hsa04062	6367	1232	7.52398	7.51788	5.20916	5.23741	0.00609713	-0.0282496	0.218402	0.16801	-0.0503912
hsa04062	6372	1234	4.01016	4.07532	8.47285	8.53765	-0.0651547	-0.0647932	-0.0304767	-0.0808352	-0.0503585
hsa04062	51764	5294	5.25992	5.28184	5.0012	5.02485	-0.0219187	-0.0236442	0.302074	0.352415	0.0503408
hsa04062	2784	23236	7.21012	7.22883	7.14984	6.99438	-0.0187089	0.155461	0.0328188	0.0831091	0.0502902
hsa04062	55970	23533	9.20144	9.36024	7.14286	7.13249	-0.158804	0.0103674	-0.16206	-0.111993	0.0500667
hsa04062	2770	113	4.63431	4.66428	6.02751	5.98117	-0.0299779	0.046343	0.183069	0.133105	-0.0499644
hsa04062	6357	2826	6.97778	7.00746	5.52701	5.54365	-0.029673	-0.0166329	0.0857047	0.0361686	-0.0495361
hsa04062	6363	1524	8.01958	8.24867	7.4334	7.94334	-0.229094	-0.509939	-0.0359739	0.0132384	0.0492123
hsa04062	6714	5296	7.82744	7.82763	6.82499	6.83263	-0.000186291	-0.00763561	0.199157	0.15002	-0.049137
hsa04062	6352	1234	7.79121	7.88918	8.47285	8.53765	-0.0979678	-0.0647932	0.855202	0.806108	-0.0490941
hsa04062	6351	1236	7.95137	8.02903	6.18085	6.22262	-0.077659	-0.0417654	0.482457	0.433588	-0.0488686
hsa04062	2920	643	5.48847	5.73081	6.16975	6.18719	-0.242339	-0.0174449	-0.0321566	0.0165671	0.0487237
hsa04062	6356	1234	5.95639	5.97222	8.47285	8.53765	-0.015833	-0.0647932	0.552785	0.504151	-0.048634
hsa04062	6376	1235	7.49936	7.61548	4.50308	4.54883	-0.116121	-0.0457558	0.0478301	0.096437	0.0486069
hsa04062	5196	1233	7.16885	7.1651	6.25304	6.25874	0.00374839	-0.00570407	0.527975	0.576581	0.0486061
hsa04062	3717	6777	5.93284	6.04462	7.99702	8.14314	-0.111786	-0.146114	0.0994412	0.147664	0.0482223
hsa04062	5196	3579	7.16885	7.1651	4.88773	4.91016	0.00374839	-0.022431	0.159601	0.207621	0.0480203
hsa04062	5473	1232	4.65077	4.66207	5.20916	5.23741	-0.0113004	-0.0282496	0.441976	0.489966	0.0479895
hsa04062	6372	643	4.01016	4.07532	6.16975	6.18719	-0.0651547	-0.0174449	0.0372638	0.0851893	0.0479255
hsa04062	5197	643	3.52606	3.53269	6.16975	6.18719	-0.00663211	-0.0174449	0.0277341	0.0755768	0.0478427
hsa04062	6372	7852	4.01016	4.07532	8.98822	9.02615	-0.0651547	-0.0379253	-0.104979	-0.152819	-0.0478392
hsa04062	2771	113	8.94258	8.9145	6.02751	5.98117	0.0280761	0.046343	-0.00929758	0.0385288	0.0478263
hsa04062	4283	729230	8.74326	8.64481	6.3076	6.38921	0.098451	-0.0816052	0.696462	0.744255	0.0477933
hsa04062	6363	3579	8.01958	8.24867	4.88773	4.91016	-0.229094	-0.022431	0.111482	0.159262	0.0477803
hsa04062	3576	7852	6.67997	6.59159	8.98822	9.02615	0.0883821	-0.0379253	0.131522	0.178894	0.0473721
hsa04062	2788	5290	6.08603	6.16221	6.49353	6.5384	-0.0761794	-0.0448678	-0.131322	-0.0840059	0.0473159
hsa04062	5290	3702	6.49353	6.5384	5.91154	5.92916	-0.0448678	-0.0176279	0.112262	0.0649795	-0.0472822
hsa04062	6373	2833	5.32102	5.22474	7.13964	7.16026	0.0962793	-0.0206119	0.565335	0.518215	-0.0471192
hsa04062	6374	3579	4.09956	4.14487	4.88773	4.91016	-0.0453107	-0.022431	-0.0413154	0.00573034	0.0470458
hsa04062	643	3718	6.16975	6.18719	7.28722	7.29384	-0.0174449	-0.00661982	0.429968	0.382985	-0.0469832
hsa04062	6370	1234	5.82737	5.83223	8.47285	8.53765	-0.00486487	-0.0647932	0.169279	0.122465	-0.0468138
hsa04062	6370	643	5.82737	5.83223	6.16975	6.18719	-0.00486487	-0.0174449	0.26363	0.310356	0.0467262
hsa04062	6363	7852	8.01958	8.24867	8.98822	9.02615	-0.229094	-0.0379253	0.449146	0.402463	-0.0466836
hsa04062	6351	3577	7.95137	8.02903	7.59757	7.56483	-0.077659	0.0327412	-0.172809	-0.126229	0.0465795
hsa04062	3055	53358	7.01625	6.96547	6.24457	6.28037	0.0507783	-0.0357919	-0.13778	-0.0912012	0.046579
hsa04062	10235	5908	6.83888	6.84471	9.85488	9.79566	-0.00582659	0.0592255	-0.304668	-0.25818	0.0464883
hsa04062	6363	1233	8.01958	8.24867	6.25304	6.25874	-0.229094	-0.00570407	0.0129425	-0.0333939	-0.0463365
hsa04062	6356	1235	5.95639	5.97222	4.50308	4.54883	-0.015833	-0.0457558	-0.0435917	-0.0894982	-0.0459064
hsa04062	6368	3577	4.24865	4.26776	7.59757	7.56483	-0.019109	0.0327412	0.320646	0.36651	0.0458632
hsa04062	5197	3577	3.52606	3.53269	7.59757	7.56483	-0.00663211	0.0327412	0.182035	0.227856	0.0458212
hsa04062	6361	10803	4.80715	4.81566	4.92349	4.92276	-0.00850145	0.000734313	0.244703	0.290168	0.0454653
hsa04062	2785	5331	6.71258	6.73187	6.77755	6.72834	-0.019283	0.0492104	-0.0316783	0.0137588	0.0454371
hsa04062	10563	1234	7.15294	7.38521	8.47285	8.53765	-0.232261	-0.0647932	0.515318	0.469948	-0.0453699
hsa04062	5196	1236	7.16885	7.1651	6.18085	6.22262	0.00374839	-0.0417654	0.035688	0.0809512	0.0452632
hsa04062	2921	1237	4.4362	4.439	6.01217	6.00716	-0.00279902	0.0050079	0.119013	0.0737709	-0.0452419
hsa04062	2919	1233	4.7504	4.80017	6.25304	6.25874	-0.0497768	-0.00570407	0.143568	0.0983796	-0.0451885
hsa04062	10563	7852	7.15294	7.38521	8.98822	9.02615	-0.232261	-0.0379253	0.253805	0.208685	-0.0451203
hsa04062	7074	5880	7.89533	7.9244	9.09387	9.18381	-0.0290668	-0.0899412	0.265004	0.219927	-0.0450773
hsa04062	6364	1234	4.87319	4.88033	8.47285	8.53765	-0.00714143	-0.0647932	0.135444	0.180395	0.0449517
hsa04062	6373	1230	5.32102	5.22474	7.31022	7.30597	0.0962793	0.00424111	0.602343	0.55748	-0.0448638
hsa04062	6346	1235	5.7285	5.72811	4.50308	4.54883	0.000388624	-0.0457558	-0.0558924	-0.100562	-0.0446692
hsa04062	4067	5747	7.71916	7.83084	8.89907	8.83914	-0.111683	0.0599288	-0.0469169	-0.0915419	-0.044625
hsa04062	6387	1524	9.0422	9.44453	7.4334	7.94334	-0.402331	-0.509939	0.459839	0.415219	-0.0446193
hsa04062	5295	5747	8.58857	8.87894	8.89907	8.83914	-0.29037	0.0599288	-0.0943169	-0.138754	-0.0444374
hsa04062	6352	10803	7.79121	7.88918	4.92349	4.92276	-0.0979678	0.000734313	-0.0921474	-0.0478503	0.0442971
hsa04062	10850	1232	4.98886	4.96318	5.20916	5.23741	0.0256737	-0.0282496	0.363552	0.319342	-0.0442098
hsa04062	2792	5331	3.70812	3.68772	6.77755	6.72834	0.0203972	0.0492104	0.0905662	0.0464434	-0.0441228
hsa04062	5473	1230	4.65077	4.66207	7.31022	7.30597	-0.0113004	0.00424111	0.112149	0.15622	0.0440701
hsa04062	6354	1234	5.19597	5.19165	8.47285	8.53765	0.0043209	-0.0647932	0.289972	0.245918	-0.0440539
hsa04062	6361	3577	4.80715	4.81566	7.59757	7.56483	-0.00850145	0.0327412	0.204019	0.247942	0.0439227
hsa04062	3055	5295	7.01625	6.96547	8.58857	8.87894	0.0507783	-0.29037	-0.084988	-0.0412666	0.0437214
hsa04062	6376	1232	7.49936	7.61548	5.20916	5.23741	-0.116121	-0.0282496	-0.0577433	-0.0141537	0.0435896
hsa04062	2268	5296	6.89328	6.91776	6.82499	6.83263	-0.0244767	-0.00763561	-0.191099	-0.234544	-0.0434456
hsa04062	6368	729230	4.24865	4.26776	6.3076	6.38921	-0.019109	-0.0816052	0.352839	0.309509	-0.0433292
hsa04062	6356	1232	5.95639	5.97222	5.20916	5.23741	-0.015833	-0.0282496	0.243439	0.286735	0.0432956
hsa04062	10563	729230	7.15294	7.38521	6.3076	6.38921	-0.232261	-0.0816052	0.511531	0.554804	0.0432735
hsa04062	10663	3718	5.99783	6.02359	7.28722	7.29384	-0.0257606	-0.00661982	0.327455	0.370336	0.0428817
hsa04062	6369	7852	5.38633	5.39237	8.98822	9.02615	-0.00603919	-0.0379253	-0.169842	-0.126997	0.0428446
hsa04062	6360	1233	6.22048	6.25635	6.25304	6.25874	-0.0358615	-0.00570407	0.568581	0.525855	-0.0427257
hsa04062	2773	108	9.78244	9.71388	7.02321	7.06432	0.0685605	-0.0411124	-0.000796463	-0.0433442	-0.0425477
hsa04062	387	6093	11.1888	11.1344	8.96205	8.99888	0.0544346	-0.0368262	0.218006	0.175588	-0.042418
hsa04062	6362	1237	6.71999	6.67447	6.01217	6.00716	0.0455155	0.0050079	0.176172	0.1338	-0.0423718
hsa04062	6376	2829	7.49936	7.61548	5.09519	5.0823	-0.116121	0.0128828	-0.041653	-0.0838457	-0.0421927
hsa04062	5196	2829	7.16885	7.1651	5.09519	5.0823	0.00374839	0.0128828	0.472449	0.514494	0.0420448
hsa04062	6367	10663	7.52398	7.51788	5.99783	6.02359	0.00609713	-0.0257606	0.352182	0.31024	-0.0419423
hsa04062	1237	3718	6.01217	6.00716	7.28722	7.29384	0.0050079	-0.00661982	0.462853	0.504691	0.0418377
hsa04062	6355	1234	7.79715	7.73406	8.47285	8.53765	0.0630885	-0.0647932	0.576805	0.535072	-0.0417334
hsa04062	10563	2833	7.15294	7.38521	7.13964	7.16026	-0.232261	-0.0206119	0.470234	0.51196	0.041726
hsa04062	6370	3579	5.82737	5.83223	4.88773	4.91016	-0.00486487	-0.022431	0.283685	0.242153	-0.0415318
hsa04062	6364	1230	4.87319	4.88033	7.31022	7.30597	-0.00714143	0.00424111	0.217451	0.258867	0.0414158
hsa04062	1234	3718	8.47285	8.53765	7.28722	7.29384	-0.0647932	-0.00661982	0.0597211	0.101109	0.0413878
hsa04062	6376	7852	7.49936	7.61548	8.98822	9.02615	-0.116121	-0.0379253	0.169907	0.211282	0.0413746
hsa04062	2920	1230	5.48847	5.73081	7.31022	7.30597	-0.242339	0.00424111	0.112403	0.0710452	-0.0413576
hsa04062	6347	1237	8.18381	8.30587	6.01217	6.00716	-0.122055	0.0050079	0.0269429	-0.0143997	-0.0413426
hsa04062	6356	7852	5.95639	5.97222	8.98822	9.02615	-0.015833	-0.0379253	0.230721	0.189443	-0.0412779
hsa04062	2833	3717	7.13964	7.16026	5.93284	6.04462	-0.0206119	-0.111786	0.251874	0.210607	-0.0412672
hsa04062	6387	1235	9.0422	9.44453	4.50308	4.54883	-0.402331	-0.0457558	0.13452	0.175693	0.0411733
hsa04062	23533	3702	7.14286	7.13249	5.91154	5.92916	0.0103674	-0.0176279	0.0608258	0.0196843	-0.0411415
hsa04062	6347	1233	8.18381	8.30587	6.25304	6.25874	-0.122055	-0.00570407	-0.0493806	-0.0904389	-0.0410583
hsa04062	2787	5332	10.4147	10.4069	6.23725	6.16676	0.00774891	0.0704935	0.0164094	0.0574524	0.0410431
hsa04062	6351	1234	7.95137	8.02903	8.47285	8.53765	-0.077659	-0.0647932	0.661535	0.620645	-0.0408901
hsa04062	6363	1234	8.01958	8.24867	8.47285	8.53765	-0.229094	-0.0647932	0.574808	0.533932	-0.0408758
hsa04062	6714	5747	7.82744	7.82763	8.89907	8.83914	-0.000186291	0.0599288	0.0853831	0.0445677	-0.0408154
hsa04062	6369	1233	5.38633	5.39237	6.25304	6.25874	-0.00603919	-0.00570407	0.478573	0.51915	0.0405771
hsa04062	5473	1235	4.65077	4.66207	4.50308	4.54883	-0.0113004	-0.0457558	-0.0485744	-0.0890772	-0.0405028
hsa04062	10663	2773	5.99783	6.02359	9.78244	9.71388	-0.0257606	0.0685605	-0.0862869	-0.126767	-0.0404798
hsa04062	6367	1236	7.52398	7.51788	6.18085	6.22262	0.00609713	-0.0417654	0.445354	0.405136	-0.0402183
hsa04062	7852	3718	8.98822	9.02615	7.28722	7.29384	-0.0379253	-0.00661982	-0.215948	-0.17589	0.0400579
hsa04062	207	2931	9.05306	8.99951	8.30717	8.28942	0.0535496	0.0177541	0.107331	0.0672967	-0.0400348
hsa04062	6364	7852	4.87319	4.88033	8.98822	9.02615	-0.00714143	-0.0379253	0.13109	0.0915345	-0.0395552
hsa04062	2829	2773	5.09519	5.0823	9.78244	9.71388	0.0128828	0.0685605	-0.31266	-0.273292	0.0393677
hsa04062	10850	1233	4.98886	4.96318	6.25304	6.25874	0.0256737	-0.00570407	0.388419	0.349184	-0.0392355
hsa04062	2791	5290	7.56809	7.74403	6.49353	6.5384	-0.175936	-0.0448678	0.0638719	0.102751	0.0388792
hsa04062	10563	1237	7.15294	7.38521	6.01217	6.00716	-0.232261	0.0050079	0.0647444	0.0259182	-0.0388262
hsa04062	6368	1234	4.24865	4.26776	8.47285	8.53765	-0.019109	-0.0647932	0.337493	0.298762	-0.0387305
hsa04062	3627	3579	8.94514	8.79391	4.88773	4.91016	0.151229	-0.022431	0.0947812	0.056647	-0.0381342
hsa04062	6372	3577	4.01016	4.07532	7.59757	7.56483	-0.0651547	0.0327412	0.138877	0.176966	0.0380894
hsa04062	208	2931	5.83999	5.85733	8.30717	8.28942	-0.0173319	0.0177541	0.238023	0.20007	-0.0379533
hsa04062	2921	2826	4.4362	4.439	5.52701	5.54365	-0.00279902	-0.0166329	0.0730369	0.110977	0.03794
hsa04062	3577	2773	7.59757	7.56483	9.78244	9.71388	0.0327412	0.0685605	-0.236285	-0.274206	-0.0379212
hsa04062	1237	3717	6.01217	6.00716	5.93284	6.04462	0.0050079	-0.111786	0.0129712	-0.024817	-0.0377881
hsa04062	5473	7852	4.65077	4.66207	8.98822	9.02615	-0.0113004	-0.0379253	-0.025431	-0.0631898	-0.0377588
hsa04062	6360	7852	6.22048	6.25635	8.98822	9.02615	-0.0358615	-0.0379253	-0.0669133	-0.10467	-0.0377571
hsa04062	2920	2829	5.48847	5.73081	5.09519	5.0823	-0.242339	0.0128828	-0.134452	-0.0967156	0.0377359
hsa04062	55970	5331	9.20144	9.36024	6.77755	6.72834	-0.158804	0.0492104	-0.244904	-0.207197	0.0377075
hsa04062	6369	1230	5.38633	5.39237	7.31022	7.30597	-0.00603919	0.00424111	0.00240528	-0.03529	-0.0376953
hsa04062	3627	1236	8.94514	8.79391	6.18085	6.22262	0.151229	-0.0417654	0.591594	0.553906	-0.0376882
hsa04062	5290	5747	6.49353	6.5384	8.89907	8.83914	-0.0448678	0.0599288	0.191575	0.229182	0.0376074
hsa04062	6370	1233	5.82737	5.83223	6.25304	6.25874	-0.00486487	-0.00570407	0.654084	0.616503	-0.0375809
hsa04062	51764	23236	5.25992	5.28184	7.14984	6.99438	-0.0219187	0.155461	0.0924224	0.129244	0.0368214
hsa04062	6360	1235	6.22048	6.25635	4.50308	4.54883	-0.0358615	-0.0457558	0.0233786	0.060177	0.0367983
hsa04062	6360	10803	6.22048	6.25635	4.92349	4.92276	-0.0358615	0.000734313	0.490192	0.526916	0.036724
hsa04062	1237	2773	6.01217	6.00716	9.78244	9.71388	0.0050079	0.0685605	-0.181544	-0.218222	-0.0366778
hsa04062	6352	7852	7.79121	7.88918	8.98822	9.02615	-0.0979678	-0.0379253	0.523926	0.487504	-0.0364214
hsa04062	2788	23236	6.08603	6.16221	7.14984	6.99438	-0.0761794	0.155461	0.0142044	-0.0221051	-0.0363094
hsa04062	6714	5291	7.82744	7.82763	7.32909	7.2281	-0.000186291	0.100992	-0.0672163	-0.0309116	0.0363047
hsa04062	10563	2826	7.15294	7.38521	5.52701	5.54365	-0.232261	-0.0166329	0.0622106	0.0261196	-0.036091
hsa04062	2833	3718	7.13964	7.16026	7.28722	7.29384	-0.0206119	-0.00661982	0.150667	0.18674	0.0360731
hsa04062	2268	6464	6.89328	6.91776	10.6188	10.5469	-0.0244767	0.0718921	-0.0426504	-0.00668912	0.0359612
hsa04062	6346	2829	5.7285	5.72811	5.09519	5.0823	0.000388624	0.0128828	0.528295	0.492631	-0.0356637
hsa04062	4283	1232	8.74326	8.64481	5.20916	5.23741	0.098451	-0.0282496	-0.0659082	-0.101556	-0.0356474
hsa04062	2773	109	9.78244	9.71388	6.97311	7.02655	0.0685605	-0.0534365	-0.097496	-0.133024	-0.0355283
hsa04062	2771	6714	8.94258	8.9145	7.82744	7.82763	0.0280761	-0.000186291	0.14515	0.10969	-0.0354602
hsa04062	1234	3717	8.47285	8.53765	5.93284	6.04462	-0.0647932	-0.111786	0.36667	0.331325	-0.0353452
hsa04062	10850	1237	4.98886	4.96318	6.01217	6.00716	0.0256737	0.0050079	0.189414	0.154161	-0.0352526
hsa04062	5473	3579	4.65077	4.66207	4.88773	4.91016	-0.0113004	-0.022431	0.227889	0.192687	-0.0352026
hsa04062	3576	1234	6.67997	6.59159	8.47285	8.53765	0.0883821	-0.0647932	-0.0146054	0.0205138	0.0351192
hsa04062	6357	643	6.97778	7.00746	6.16975	6.18719	-0.029673	-0.0174449	0.381852	0.346795	-0.0350565
hsa04062	6373	1234	5.32102	5.22474	8.47285	8.53765	0.0962793	-0.0647932	0.671658	0.636686	-0.0349724
hsa04062	1235	3718	4.50308	4.54883	7.28722	7.29384	-0.0457558	-0.00661982	0.0204097	0.0553628	0.0349531
hsa04062	2919	3579	4.7504	4.80017	4.88773	4.91016	-0.0497768	-0.022431	0.0940838	0.129019	0.0349349
hsa04062	6368	1236	4.24865	4.26776	6.18085	6.22262	-0.019109	-0.0417654	0.271772	0.236875	-0.0348969
hsa04062	6373	1237	5.32102	5.22474	6.01217	6.00716	0.0962793	0.0050079	0.111275	0.146092	0.0348165
hsa04062	5196	1230	7.16885	7.1651	7.31022	7.30597	0.00374839	0.00424111	-0.0618672	-0.0966583	-0.0347912
hsa04062	2921	2833	4.4362	4.439	7.13964	7.16026	-0.00279902	-0.0206119	0.118995	0.153504	0.0345087
hsa04062	3576	2833	6.67997	6.59159	7.13964	7.16026	0.0883821	-0.0206119	-0.0325173	-0.0670198	-0.0345026
hsa04062	5294	3265	5.0012	5.02485	7.33337	7.20237	-0.0236442	0.131	-0.262423	-0.227979	0.0344441
hsa04062	2784	5332	7.21012	7.22883	6.23725	6.16676	-0.0187089	0.0704935	-0.128136	-0.0937466	0.0343892
hsa04062	2785	8503	6.71258	6.73187	9.03917	9.03812	-0.019283	0.00104046	-0.15932	-0.193492	-0.0341719
hsa04062	6356	3579	5.95639	5.97222	4.88773	4.91016	-0.015833	-0.022431	0.243899	0.209744	-0.0341556
hsa04062	6375	1236	6.48213	6.54596	6.18085	6.22262	-0.0638301	-0.0417654	0.77233	0.738214	-0.0341159
hsa04062	4283	10803	8.74326	8.64481	4.92349	4.92276	0.098451	0.000734313	-0.117423	-0.151493	-0.0340697
hsa04062	3718	6777	7.28722	7.29384	7.99702	8.14314	-0.00661982	-0.146114	-0.0822676	-0.0483536	0.033914
hsa04062	5197	1235	3.52606	3.53269	4.50308	4.54883	-0.00663211	-0.0457558	0.0233236	-0.0105525	-0.033876
hsa04062	6351	1232	7.95137	8.02903	5.20916	5.23741	-0.077659	-0.0282496	0.00355489	-0.0301134	-0.0336683
hsa04062	6370	2826	5.82737	5.83223	5.52701	5.54365	-0.00486487	-0.0166329	0.0895738	0.123097	0.0335232
hsa04062	2788	5331	6.08603	6.16221	6.77755	6.72834	-0.0761794	0.0492104	0.000305141	0.0337932	0.0334881
hsa04062	2782	5296	10.2873	10.3806	6.82499	6.83263	-0.0933167	-0.00763561	0.105078	0.0716963	-0.0333821
hsa04062	6357	2829	6.97778	7.00746	5.09519	5.0823	-0.029673	0.0128828	0.441844	0.408472	-0.0333721
hsa04062	9547	2833	9.24616	9.49714	7.13964	7.16026	-0.250989	-0.0206119	0.0493277	0.0824989	0.0331711
hsa04062	2773	3055	9.78244	9.71388	7.01625	6.96547	0.0685605	0.0507783	0.219411	0.186274	-0.0331367
hsa04062	6367	2829	7.52398	7.51788	5.09519	5.0823	0.00609713	0.0128828	0.234619	0.201564	-0.0330549
hsa04062	6352	1237	7.79121	7.88918	6.01217	6.00716	-0.0979678	0.0050079	0.147615	0.114631	-0.0329846
hsa04062	2782	5332	10.2873	10.3806	6.23725	6.16676	-0.0933167	0.0704935	-0.0979851	-0.130712	-0.0327272
hsa04062	6367	7852	7.52398	7.51788	8.98822	9.02615	0.00609713	-0.0379253	0.184029	0.151367	-0.0326615
hsa04062	10663	2770	5.99783	6.02359	4.63431	4.66428	-0.0257606	-0.0299779	0.0462711	0.0137487	-0.0325225
hsa04062	5473	1234	4.65077	4.66207	8.47285	8.53765	-0.0113004	-0.0647932	0.235869	0.203439	-0.0324296
hsa04062	4283	2826	8.74326	8.64481	5.52701	5.54365	0.098451	-0.0166329	0.014833	0.0472433	0.0324103
hsa04062	6347	1236	8.18381	8.30587	6.18085	6.22262	-0.122055	-0.0417654	0.477071	0.444818	-0.0322528
hsa04062	10563	1233	7.15294	7.38521	6.25304	6.25874	-0.232261	-0.00570407	0.0296729	-0.00233819	-0.0320111
hsa04062	2920	1234	5.48847	5.73081	8.47285	8.53765	-0.242339	-0.0647932	0.069513	0.101487	0.0319737
hsa04062	6374	1230	4.09956	4.14487	7.31022	7.30597	-0.0453107	0.00424111	0.0924891	0.124432	0.0319429
hsa04062	2920	3579	5.48847	5.73081	4.88773	4.91016	-0.242339	-0.022431	0.0643749	0.0962169	0.031842
hsa04062	6367	3579	7.52398	7.51788	4.88773	4.91016	0.00609713	-0.022431	0.232864	0.264601	0.031737
hsa04062	2920	1236	5.48847	5.73081	6.18085	6.22262	-0.242339	-0.0417654	0.0938411	0.125525	0.0316834
hsa04062	5296	3702	6.82499	6.83263	5.91154	5.92916	-0.00763561	-0.0176279	-0.144305	-0.175958	-0.0316538
hsa04062	2792	8503	3.70812	3.68772	9.03917	9.03812	0.0203972	0.00104046	-0.0817808	-0.113412	-0.0316312
hsa04062	6366	1232	6.62202	6.72303	5.20916	5.23741	-0.101006	-0.0282496	0.0543979	0.0858786	0.0314807
hsa04062	5197	1237	3.52606	3.53269	6.01217	6.00716	-0.00663211	0.0050079	0.139941	0.171386	0.031445
hsa04062	2920	3577	5.48847	5.73081	7.59757	7.56483	-0.242339	0.0327412	-0.097615	-0.12886	-0.0312448
hsa04062	5296	5590	6.82499	6.83263	7.92928	7.8962	-0.00763561	0.0330804	0.129025	0.160258	0.0312331
hsa04062	2771	108	8.94258	8.9145	7.02321	7.06432	0.0280761	-0.0411124	-0.172437	-0.141218	0.0312191
hsa04062	2786	5330	6.73704	6.70182	7.71356	7.71369	0.0352255	-0.00013169	0.274483	0.30552	0.0310378
hsa04062	2919	643	4.7504	4.80017	6.16975	6.18719	-0.0497768	-0.0174449	0.0755096	0.106264	0.0307547
hsa04062	1232	2771	5.20916	5.23741	8.94258	8.9145	-0.0282496	0.0280761	-0.0491938	-0.0799457	-0.0307519
hsa04062	6370	1232	5.82737	5.83223	5.20916	5.23741	-0.00486487	-0.0282496	0.601923	0.571296	-0.0306266
hsa04062	10235	5906	6.83888	6.84471	8.7428	8.73932	-0.00582659	0.00348063	-0.395218	-0.364625	0.0305929
hsa04062	2788	5295	6.08603	6.16221	8.58857	8.87894	-0.0761794	-0.29037	0.102624	0.0720522	-0.0305718
hsa04062	6373	7852	5.32102	5.22474	8.98822	9.02615	0.0962793	-0.0379253	0.379863	0.349426	-0.0304368
hsa04062	6375	729230	6.48213	6.54596	6.3076	6.38921	-0.0638301	-0.0816052	0.753866	0.784208	0.0303418
hsa04062	7074	5879	7.89533	7.9244	11.5969	11.5638	-0.0290668	0.0331532	0.0389395	0.0691075	0.030168
hsa04062	2771	112	8.94258	8.9145	7.99788	8.02229	0.0280761	-0.0244093	0.0996314	0.129798	0.0301666
hsa04062	6357	10663	6.97778	7.00746	5.99783	6.02359	-0.029673	-0.0257606	0.296988	0.326923	0.0299346
hsa04062	2919	1236	4.7504	4.80017	6.18085	6.22262	-0.0497768	-0.0417654	0.193578	0.1637	-0.0298783
hsa04062	6346	2826	5.7285	5.72811	5.52701	5.54365	0.000388624	-0.0166329	0.180881	0.151033	-0.0298476
hsa04062	5197	10803	3.52606	3.53269	4.92349	4.92276	-0.00663211	0.000734313	0.310626	0.280843	-0.0297822
hsa04062	10850	729230	4.98886	4.96318	6.3076	6.38921	0.0256737	-0.0816052	-0.053519	-0.0832775	-0.0297585
hsa04062	6370	10663	5.82737	5.83223	5.99783	6.02359	-0.00486487	-0.0257606	0.343562	0.313808	-0.0297539
hsa04062	208	2309	5.83999	5.85733	9.41714	9.45425	-0.0173319	-0.0371142	-0.00397853	0.0255999	0.0295784
hsa04062	6387	2826	9.0422	9.44453	5.52701	5.54365	-0.402331	-0.0166329	0.118217	0.0889178	-0.0292989
hsa04062	4283	1236	8.74326	8.64481	6.18085	6.22262	0.098451	-0.0417654	0.748952	0.719792	-0.0291601
hsa04062	3055	5291	7.01625	6.96547	7.32909	7.2281	0.0507783	0.100992	0.00293145	0.0320914	0.0291599
hsa04062	6367	1234	7.52398	7.51788	8.47285	8.53765	0.00609713	-0.0647932	0.33569	0.306557	-0.0291328
hsa04062	6375	2833	6.48213	6.54596	7.13964	7.16026	-0.0638301	-0.0206119	0.754379	0.725354	-0.0290251
hsa04062	5197	7852	3.52606	3.53269	8.98822	9.02615	-0.00663211	-0.0379253	-0.0317846	-0.0606084	-0.0288239
hsa04062	7409	5879	6.81269	6.81834	11.5969	11.5638	-0.00565178	0.0331532	-0.0580511	-0.0292523	0.0287988
hsa04062	6373	2826	5.32102	5.22474	5.52701	5.54365	0.0962793	-0.0166329	-0.0320135	-0.0607849	-0.0287714
hsa04062	10000	2309	7.75957	7.82464	9.41714	9.45425	-0.0650744	-0.0371142	0.0474039	0.0761292	0.0287253
hsa04062	5197	729230	3.52606	3.53269	6.3076	6.38921	-0.00663211	-0.0816052	0.0652745	0.0938284	0.0285539
hsa04062	6356	1230	5.95639	5.97222	7.31022	7.30597	-0.015833	0.00424111	0.367288	0.338871	-0.0284166
hsa04062	2785	5330	6.71258	6.73187	7.71356	7.71369	-0.019283	-0.00013169	0.281597	0.309991	0.0283935
hsa04062	6370	1235	5.82737	5.83223	4.50308	4.54883	-0.00486487	-0.0457558	-0.0344766	-0.0628664	-0.0283898
hsa04062	6351	729230	7.95137	8.02903	6.3076	6.38921	-0.077659	-0.0816052	0.482612	0.510982	0.0283709
hsa04062	6364	1233	4.87319	4.88033	6.25304	6.25874	-0.00714143	-0.00570407	0.0887357	0.117059	0.0283234
hsa04062	3702	7410	5.91154	5.92916	7.24275	7.24662	-0.0176279	-0.00386723	-0.0535476	-0.0253126	0.028235
hsa04062	2268	8503	6.89328	6.91776	9.03917	9.03812	-0.0244767	0.00104046	-0.148354	-0.176578	-0.0282243
hsa04062	5296	3265	6.82499	6.83263	7.33337	7.20237	-0.00763561	0.131	0.0785468	0.0504172	-0.0281296
hsa04062	10563	10803	7.15294	7.38521	4.92349	4.92276	-0.232261	0.000734313	-0.0362972	-0.0082072	0.02809
hsa04062	6360	2833	6.22048	6.25635	7.13964	7.16026	-0.0358615	-0.0206119	0.191877	0.163841	-0.0280359
hsa04062	2770	115	4.63431	4.66428	7.54403	7.62185	-0.0299779	-0.0778165	-0.20005	-0.172087	0.0279629
hsa04062	6714	5294	7.82744	7.82763	5.0012	5.02485	-0.000186291	-0.0236442	0.0880379	0.0601223	-0.0279156
hsa04062	2787	23236	10.4147	10.4069	7.14984	6.99438	0.00774891	0.155461	-0.0137828	0.0141233	0.0279061
hsa04062	2920	1232	5.48847	5.73081	5.20916	5.23741	-0.242339	-0.0282496	0.00761482	0.0354248	0.0278099
hsa04062	51764	5330	5.25992	5.28184	7.71356	7.71369	-0.0219187	-0.00013169	0.301631	0.329257	0.0276255
hsa04062	6376	643	7.49936	7.61548	6.16975	6.18719	-0.116121	-0.0174449	-0.0561422	-0.0287018	0.0274404
hsa04062	2919	1234	4.7504	4.80017	8.47285	8.53765	-0.0497768	-0.0647932	0.152772	0.180199	0.027427
hsa04062	2791	5332	7.56809	7.74403	6.23725	6.16676	-0.175936	0.0704935	-0.0136376	-0.0410102	-0.0273726
hsa04062	6352	3579	7.79121	7.88918	4.88773	4.91016	-0.0979678	-0.022431	0.191194	0.163886	-0.0273083
hsa04062	5196	1235	7.16885	7.1651	4.50308	4.54883	0.00374839	-0.0457558	0.0266862	0.0539112	0.027225
hsa04062	2770	4067	4.63431	4.66428	7.71916	7.83084	-0.0299779	-0.111683	0.248154	0.220984	-0.0271698
hsa04062	6375	1232	6.48213	6.54596	5.20916	5.23741	-0.0638301	-0.0282496	0.0689854	0.041999	-0.0269863
hsa04062	6347	1232	8.18381	8.30587	5.20916	5.23741	-0.122055	-0.0282496	-0.158824	-0.131854	0.0269709
hsa04062	6363	2833	8.01958	8.24867	7.13964	7.16026	-0.229094	-0.0206119	0.572903	0.599833	0.0269292
hsa04062	9547	1234	9.24616	9.49714	8.47285	8.53765	-0.250989	-0.0647932	0.0869014	0.113719	0.0268173
hsa04062	1230	3718	7.31022	7.30597	7.28722	7.29384	0.00424111	-0.00661982	-0.0846456	-0.111463	-0.0268172
hsa04062	10850	2829	4.98886	4.96318	5.09519	5.0823	0.0256737	0.0128828	0.352831	0.379348	0.0265174
hsa04062	2919	1230	4.7504	4.80017	7.31022	7.30597	-0.0497768	0.00424111	0.238279	0.264596	0.0263176
hsa04062	3576	1232	6.67997	6.59159	5.20916	5.23741	0.0883821	-0.0282496	0.0157197	0.0419841	0.0262644
hsa04062	1233	2771	6.25304	6.25874	8.94258	8.9145	-0.00570407	0.0280761	-0.0445858	-0.0183999	0.0261859
hsa04062	10681	5295	7.3372	7.38955	8.58857	8.87894	-0.0523551	-0.29037	-0.0322347	-0.00608752	0.0261471
hsa04062	6363	2829	8.01958	8.24867	5.09519	5.0823	-0.229094	0.0128828	-0.113479	-0.0876349	0.0258442
hsa04062	6356	2829	5.95639	5.97222	5.09519	5.0823	-0.015833	0.0128828	0.176839	0.151047	-0.0257917
hsa04062	4283	3579	8.74326	8.64481	4.88773	4.91016	0.098451	-0.022431	0.107521	0.081968	-0.0255532
hsa04062	6352	3577	7.79121	7.88918	7.59757	7.56483	-0.0979678	0.0327412	-0.233686	-0.208208	0.0254778
hsa04062	6352	1235	7.79121	7.88918	4.50308	4.54883	-0.0979678	-0.0457558	0.145218	0.119834	-0.0253846
hsa04062	2792	5296	3.70812	3.68772	6.82499	6.83263	0.0203972	-0.00763561	0.0625799	0.0878252	0.0252453
hsa04062	10681	5293	7.3372	7.38955	7.56898	7.6267	-0.0523551	-0.0577246	0.0635932	0.0886807	0.0250874
hsa04062	2771	3055	8.94258	8.9145	7.01625	6.96547	0.0280761	0.0507783	0.308778	0.283735	-0.0250436
hsa04062	10803	2771	4.92349	4.92276	8.94258	8.9145	0.000734313	0.0280761	-0.103804	-0.12873	-0.0249256
hsa04062	6375	1235	6.48213	6.54596	4.50308	4.54883	-0.0638301	-0.0457558	0.19637	0.221287	0.0249168
hsa04062	6361	2826	4.80715	4.81566	5.52701	5.54365	-0.00850145	-0.0166329	0.171294	0.196193	0.024899
hsa04062	3577	3718	7.59757	7.56483	7.28722	7.29384	0.0327412	-0.00661982	0.580784	0.555987	-0.0247975
hsa04062	6355	1233	7.79715	7.73406	6.25304	6.25874	0.0630885	-0.00570407	-0.0515129	-0.0762748	-0.0247619
hsa04062	2771	2268	8.94258	8.9145	6.89328	6.91776	0.0280761	-0.0244767	0.112049	0.0876448	-0.024404
hsa04062	5880	5058	9.09387	9.18381	4.98109	4.92696	-0.0899412	0.054132	0.0368645	0.012483	-0.0243814
hsa04062	6387	2829	9.0422	9.44453	5.09519	5.0823	-0.402331	0.0128828	-0.175597	-0.151297	0.0242997
hsa04062	2770	3055	4.63431	4.66428	7.01625	6.96547	-0.0299779	0.0507783	0.0578307	0.0820574	0.0242268
hsa04062	6369	2833	5.38633	5.39237	7.13964	7.16026	-0.00603919	-0.0206119	0.182815	0.158591	-0.0242245
hsa04062	6346	643	5.7285	5.72811	6.16975	6.18719	0.000388624	-0.0174449	0.469602	0.445392	-0.0242102
hsa04062	6373	3577	5.32102	5.22474	7.59757	7.56483	0.0962793	0.0327412	-0.178492	-0.154288	0.0242047
hsa04062	6373	1232	5.32102	5.22474	5.20916	5.23741	0.0962793	-0.0282496	-0.108402	-0.0842566	0.0241457
hsa04062	208	2932	5.83999	5.85733	7.47354	7.4676	-0.0173319	0.00594348	-0.04472	-0.068853	-0.0241329
hsa04062	1237	2771	6.01217	6.00716	8.94258	8.9145	0.0050079	0.0280761	-0.0127129	0.0113851	0.0240979
hsa04062	6362	1524	6.71999	6.67447	7.4334	7.94334	0.0455155	-0.509939	-0.429757	-0.453789	-0.0240328
hsa04062	2833	2773	7.13964	7.16026	9.78244	9.71388	-0.0206119	0.0685605	-0.071076	-0.0950819	-0.0240059
hsa04062	6361	2833	4.80715	4.81566	7.13964	7.16026	-0.00850145	-0.0206119	0.364006	0.387948	0.023942
hsa04062	6355	1230	7.79715	7.73406	7.31022	7.30597	0.0630885	0.00424111	0.681483	0.657546	-0.0239361
hsa04062	9547	1524	9.24616	9.49714	7.4334	7.94334	-0.250989	-0.509939	0.394428	0.371017	-0.0234114
hsa04062	2792	23533	3.70812	3.68772	7.14286	7.13249	0.0203972	0.0103674	0.172734	0.195936	0.0232019
hsa04062	2920	1524	5.48847	5.73081	7.4334	7.94334	-0.242339	-0.509939	0.0915801	0.0684193	-0.0231608
hsa04062	6367	729230	7.52398	7.51788	6.3076	6.38921	0.00609713	-0.0816052	0.318914	0.342049	0.0231347
hsa04062	2787	5293	10.4147	10.4069	7.56898	7.6267	0.00774891	-0.0577246	0.0245521	0.047612	0.0230599
hsa04062	6354	7852	5.19597	5.19165	8.98822	9.02615	0.0043209	-0.0379253	0.0366397	0.013608	-0.0230316
hsa04062	643	2773	6.16975	6.18719	9.78244	9.71388	-0.0174449	0.0685605	-0.276138	-0.299113	-0.022975
hsa04062	6355	1524	7.79715	7.73406	7.4334	7.94334	0.0630885	-0.509939	-0.206386	-0.229278	-0.0228922
hsa04062	6364	1236	4.87319	4.88033	6.18085	6.22262	-0.00714143	-0.0417654	0.146332	0.169201	0.0228696
hsa04062	10563	3579	7.15294	7.38521	4.88773	4.91016	-0.232261	-0.022431	0.110245	0.132982	0.0227374
hsa04062	2829	3718	5.09519	5.0823	7.28722	7.29384	0.0128828	-0.00661982	0.590491	0.612835	0.0223443
hsa04062	6368	2829	4.24865	4.26776	5.09519	5.0823	-0.019109	0.0128828	0.270676	0.248435	-0.0222407
hsa04062	8503	3265	9.03917	9.03812	7.33337	7.20237	0.00104046	0.131	0.0694984	0.0916896	0.0221912
hsa04062	1232	2773	5.20916	5.23741	9.78244	9.71388	-0.0282496	0.0685605	-0.296861	-0.318886	-0.0220241
hsa04062	10850	10803	4.98886	4.96318	4.92349	4.92276	0.0256737	0.000734313	0.320879	0.298945	-0.0219345
hsa04062	1524	2771	7.4334	7.94334	8.94258	8.9145	-0.509939	0.0280761	0.0431997	0.0214989	-0.0217008
hsa04062	6347	1234	8.18381	8.30587	8.47285	8.53765	-0.122055	-0.0647932	0.529894	0.508535	-0.0213582
hsa04062	1524	2773	7.4334	7.94334	9.78244	9.71388	-0.509939	0.0685605	-0.0310225	-0.0522045	-0.021182
hsa04062	5473	10803	4.65077	4.66207	4.92349	4.92276	-0.0113004	0.000734313	0.34919	0.328143	-0.0210473
hsa04062	2919	10803	4.7504	4.80017	4.92349	4.92276	-0.0497768	0.000734313	0.10417	0.125179	0.0210092
hsa04062	5293	3702	7.56898	7.6267	5.91154	5.92916	-0.0577246	-0.0176279	0.768715	0.74778	-0.0209345
hsa04062	6347	7852	8.18381	8.30587	8.98822	9.02615	-0.122055	-0.0379253	0.411783	0.391182	-0.0206013
hsa04062	2268	23533	6.89328	6.91776	7.14286	7.13249	-0.0244767	0.0103674	0.222806	0.202212	-0.0205943
hsa04062	6376	1237	7.49936	7.61548	6.01217	6.00716	-0.116121	0.0050079	0.0355222	0.0560721	0.0205499
hsa04062	2919	2829	4.7504	4.80017	5.09519	5.0823	-0.0497768	0.0128828	0.0390458	0.0185764	-0.0204695
hsa04062	6375	3577	6.48213	6.54596	7.59757	7.56483	-0.0638301	0.0327412	-0.086343	-0.106789	-0.020446
hsa04062	6363	10803	8.01958	8.24867	4.92349	4.92276	-0.229094	0.000734313	-0.0692147	-0.0896207	-0.020406
hsa04062	2786	5294	6.73704	6.70182	5.0012	5.02485	0.0352255	-0.0236442	0.274749	0.29509	0.0203411
hsa04062	6354	1233	5.19597	5.19165	6.25304	6.25874	0.0043209	-0.00570407	0.262016	0.241888	-0.0201279
hsa04062	6370	2829	5.82737	5.83223	5.09519	5.0823	-0.00486487	0.0128828	0.356264	0.376215	0.0199509
hsa04062	6351	2833	7.95137	8.02903	7.13964	7.16026	-0.077659	-0.0206119	0.513391	0.493495	-0.0198956
hsa04062	6714	23533	7.82744	7.82763	7.14286	7.13249	-0.000186291	0.0103674	0.119366	0.0995958	-0.0197706
hsa04062	4067	3702	7.71916	7.83084	5.91154	5.92916	-0.111683	-0.0176279	0.514044	0.494406	-0.0196376
hsa04062	6654	3845	6.71336	6.70454	9.21437	9.25784	0.00881964	-0.0434751	0.0966315	0.0772922	-0.0193393
hsa04062	2782	5291	10.2873	10.3806	7.32909	7.2281	-0.0933167	0.100992	0.0284689	0.0478059	0.019337
hsa04062	6369	1236	5.38633	5.39237	6.18085	6.22262	-0.00603919	-0.0417654	0.0443084	0.0250742	-0.0192342
hsa04062	3579	2771	4.88773	4.91016	8.94258	8.9145	-0.022431	0.0280761	0.110383	0.0912031	-0.0191801
hsa04062	5196	729230	7.16885	7.1651	6.3076	6.38921	0.00374839	-0.0816052	0.039229	0.0583417	0.0191127
hsa04062	6370	10803	5.82737	5.83223	4.92349	4.92276	-0.00486487	0.000734313	0.453608	0.472389	0.0187811
hsa04062	3576	2826	6.67997	6.59159	5.52701	5.54365	0.0883821	-0.0166329	-0.0566704	-0.0378964	0.018774
hsa04062	5290	4893	6.49353	6.5384	6.47034	6.33549	-0.0448678	0.134847	0.257235	0.275983	0.018748
hsa04062	6368	1237	4.24865	4.26776	6.01217	6.00716	-0.019109	0.0050079	0.448018	0.429489	-0.018529
hsa04062	5590	5595	7.92928	7.8962	8.63806	8.6412	0.0330804	-0.00314297	0.0886067	0.0700788	-0.0185279
hsa04062	5197	1234	3.52606	3.53269	8.47285	8.53765	-0.00663211	-0.0647932	0.079084	0.0975834	0.0184994
hsa04062	5291	4893	7.32909	7.2281	6.47034	6.33549	0.100992	0.134847	0.142291	0.12382	-0.0184716
hsa04062	6373	1235	5.32102	5.22474	4.50308	4.54883	0.0962793	-0.0457558	0.0226284	0.0410267	0.0183984
hsa04062	2788	5330	6.08603	6.16221	7.71356	7.71369	-0.0761794	-0.00013169	0.0535737	0.0352687	-0.018305
hsa04062	6355	1236	7.79715	7.73406	6.18085	6.22262	0.0630885	-0.0417654	0.432907	0.41465	-0.0182567
hsa04062	51764	5296	5.25992	5.28184	6.82499	6.83263	-0.0219187	-0.00763561	0.188938	0.207081	0.0181427
hsa04062	6369	729230	5.38633	5.39237	6.3076	6.38921	-0.00603919	-0.0816052	0.0282458	0.0463334	0.0180875
hsa04062	3702	7409	5.91154	5.92916	6.81269	6.81834	-0.0176279	-0.00565178	0.656919	0.674927	0.0180084
hsa04062	6362	2826	6.71999	6.67447	5.52701	5.54365	0.0455155	-0.0166329	0.0940586	0.0760611	-0.0179974
hsa04062	6354	1230	5.19597	5.19165	7.31022	7.30597	0.0043209	0.00424111	0.367103	0.385003	0.0179003
hsa04062	6375	10803	6.48213	6.54596	4.92349	4.92276	-0.0638301	0.000734313	0.0216774	0.00380439	-0.017873
hsa04062	10000	2931	7.75957	7.82464	8.30717	8.28942	-0.0650744	0.0177541	-0.121804	-0.103936	0.0178686
hsa04062	6373	1236	5.32102	5.22474	6.18085	6.22262	0.0962793	-0.0417654	0.587756	0.605538	0.0177826
hsa04062	3265	673	7.33337	7.20237	6.33954	6.30452	0.131	0.0350257	-0.0320601	-0.0497409	-0.0176809
hsa04062	6369	1235	5.38633	5.39237	4.50308	4.54883	-0.00603919	-0.0457558	0.0194859	0.00188403	-0.0176018
hsa04062	6356	729230	5.95639	5.97222	6.3076	6.38921	-0.015833	-0.0816052	0.342998	0.325518	-0.0174802
hsa04062	2784	5291	7.21012	7.22883	7.32909	7.2281	-0.0187089	0.100992	-0.307336	-0.289925	0.0174117
hsa04062	3576	1237	6.67997	6.59159	6.01217	6.00716	0.0883821	0.0050079	0.0337066	0.0165482	-0.0171584
hsa04062	4067	8503	7.71916	7.83084	9.03917	9.03812	-0.111683	0.00104046	-0.190466	-0.173351	0.0171148
hsa04062	2771	114	8.94258	8.9145	5.31552	5.32151	0.0280761	-0.00598721	-0.00244118	0.0145747	0.0170159
hsa04062	2773	4067	9.78244	9.71388	7.71916	7.83084	0.0685605	-0.111683	0.196075	0.179225	-0.0168492
hsa04062	3055	2185	7.01625	6.96547	6.96955	7.02944	0.0507783	-0.0598897	0.412148	0.428903	0.0167553
hsa04062	2787	5294	10.4147	10.4069	5.0012	5.02485	0.00774891	-0.0236442	-0.137021	-0.120405	0.0166158
hsa04062	6354	729230	5.19597	5.19165	6.3076	6.38921	0.0043209	-0.0816052	0.136672	0.120068	-0.0166039
hsa04062	9547	729230	9.24616	9.49714	6.3076	6.38921	-0.250989	-0.0816052	0.0991233	0.115713	0.0165893
hsa04062	5295	3702	8.58857	8.87894	5.91154	5.92916	-0.29037	-0.0176279	-0.00340268	-0.0197826	-0.0163799
hsa04062	10563	1232	7.15294	7.38521	5.20916	5.23741	-0.232261	-0.0282496	-0.0521642	-0.0684212	-0.0162569
hsa04062	2792	5330	3.70812	3.68772	7.71356	7.71369	0.0203972	-0.00013169	0.113258	0.0971301	-0.0161277
hsa04062	6347	1524	8.18381	8.30587	7.4334	7.94334	-0.122055	-0.509939	-0.0440249	-0.0279072	0.0161178
hsa04062	9547	3579	9.24616	9.49714	4.88773	4.91016	-0.250989	-0.022431	0.0313136	0.0152982	-0.0160153
hsa04062	10803	2773	4.92349	4.92276	9.78244	9.71388	0.000734313	0.0685605	-0.210106	-0.226049	-0.0159435
hsa04062	10850	3577	4.98886	4.96318	7.59757	7.56483	0.0256737	0.0327412	0.337045	0.352969	0.0159241
hsa04062	6346	10803	5.7285	5.72811	4.92349	4.92276	0.000388624	0.000734313	0.43359	0.449358	0.0157676
hsa04062	3579	2773	4.88773	4.91016	9.78244	9.71388	-0.022431	0.0685605	-0.157568	-0.141802	0.0157661
hsa04062	2919	2826	4.7504	4.80017	5.52701	5.54365	-0.0497768	-0.0166329	0.0347878	0.0190492	-0.0157386
hsa04062	2782	5293	10.2873	10.3806	7.56898	7.6267	-0.0933167	-0.0577246	-0.065131	-0.0494745	0.0156565
hsa04062	1232	2770	5.20916	5.23741	4.63431	4.66428	-0.0282496	-0.0299779	-0.0908426	-0.106458	-0.0156154
hsa04062	6354	2833	5.19597	5.19165	7.13964	7.16026	0.0043209	-0.0206119	0.218371	0.202886	-0.0154855
hsa04062	6654	4893	6.71336	6.70454	6.47034	6.33549	0.00881964	0.134847	0.313972	0.298753	-0.0152189
hsa04062	9547	10803	9.24616	9.49714	4.92349	4.92276	-0.250989	0.000734313	0.00692742	0.022092	0.0151646
hsa04062	4067	5290	7.71916	7.83084	6.49353	6.5384	-0.111683	-0.0448678	0.124899	0.109767	-0.0151322
hsa04062	6366	643	6.62202	6.72303	6.16975	6.18719	-0.101006	-0.0174449	0.235137	0.250087	0.0149501
hsa04062	6357	1235	6.97778	7.00746	4.50308	4.54883	-0.029673	-0.0457558	-0.0427417	-0.0575272	-0.0147855
hsa04062	2791	5296	7.56809	7.74403	6.82499	6.83263	-0.175936	-0.00763561	-0.361758	-0.346982	0.0147762
hsa04062	6352	1236	7.79121	7.88918	6.18085	6.22262	-0.0979678	-0.0417654	0.757895	0.772632	0.0147371
hsa04062	6351	1235	7.95137	8.02903	4.50308	4.54883	-0.077659	-0.0457558	0.0550173	0.0697201	0.0147027
hsa04062	23533	3265	7.14286	7.13249	7.33337	7.20237	0.0103674	0.131	-0.162504	-0.177166	-0.0146628
hsa04062	6363	643	8.01958	8.24867	6.16975	6.18719	-0.229094	-0.0174449	0.0955292	0.110143	0.0146133
hsa04062	6347	1235	8.18381	8.30587	4.50308	4.54883	-0.122055	-0.0457558	0.0706309	0.0852265	0.0145956
hsa04062	207	2932	9.05306	8.99951	7.47354	7.4676	0.0535496	0.00594348	0.199013	0.184439	-0.0145736
hsa04062	6369	1524	5.38633	5.39237	7.4334	7.94334	-0.00603919	-0.509939	-0.183912	-0.198438	-0.0145258
hsa04062	6363	1236	8.01958	8.24867	6.18085	6.22262	-0.229094	-0.0417654	0.790384	0.804893	0.0145093
hsa04062	2919	2833	4.7504	4.80017	7.13964	7.16026	-0.0497768	-0.0206119	0.12287	0.137312	0.0144418
hsa04062	4283	1235	8.74326	8.64481	4.50308	4.54883	0.098451	-0.0457558	0.119048	0.13348	0.0144322
hsa04062	6368	1232	4.24865	4.26776	5.20916	5.23741	-0.019109	-0.0282496	0.365957	0.351655	-0.0143021
hsa04062	6355	729230	7.79715	7.73406	6.3076	6.38921	0.0630885	-0.0816052	0.463331	0.449047	-0.0142847
hsa04062	6376	3577	7.49936	7.61548	7.59757	7.56483	-0.116121	0.0327412	-0.0660072	-0.0517458	0.0142614
hsa04062	2829	2770	5.09519	5.0823	4.63431	4.66428	0.0128828	-0.0299779	-0.158445	-0.144657	0.013788
hsa04062	10563	1235	7.15294	7.38521	4.50308	4.54883	-0.232261	-0.0457558	0.226456	0.212743	-0.0137137
hsa04062	55970	5332	9.20144	9.36024	6.23725	6.16676	-0.158804	0.0704935	-0.170662	-0.15708	0.0135817
hsa04062	1230	3717	7.31022	7.30597	5.93284	6.04462	0.00424111	-0.111786	0.292197	0.278648	-0.0135482
hsa04062	6368	1524	4.24865	4.26776	7.4334	7.94334	-0.019109	-0.509939	-0.123295	-0.136708	-0.0134124
hsa04062	6368	7852	4.24865	4.26776	8.98822	9.02615	-0.019109	-0.0379253	0.0132943	0.0266431	0.0133489
hsa04062	2784	5294	7.21012	7.22883	5.0012	5.02485	-0.0187089	-0.0236442	0.354919	0.341625	-0.0132933
hsa04062	2788	5294	6.08603	6.16221	5.0012	5.02485	-0.0761794	-0.0236442	0.0791769	0.0659136	-0.0132633
hsa04062	2921	1524	4.4362	4.439	7.4334	7.94334	-0.00279902	-0.509939	-0.186224	-0.199329	-0.0131056
hsa04062	7410	5879	7.24275	7.24662	11.5969	11.5638	-0.00386723	0.0331532	-0.180193	-0.193288	-0.0130948
hsa04062	1230	2770	7.31022	7.30597	4.63431	4.66428	0.00424111	-0.0299779	0.158257	0.145309	-0.0129475
hsa04062	6360	10663	6.22048	6.25635	5.99783	6.02359	-0.0358615	-0.0257606	0.26868	0.281534	0.0128539
hsa04062	2785	5293	6.71258	6.73187	7.56898	7.6267	-0.019283	-0.0577246	-0.0782684	-0.0656233	0.0126452
hsa04062	6370	1237	5.82737	5.83223	6.01217	6.00716	-0.00486487	0.0050079	0.52418	0.536595	0.0124146
hsa04062	6363	10663	8.01958	8.24867	5.99783	6.02359	-0.229094	-0.0257606	0.368505	0.380878	0.012373
hsa04062	1233	3718	6.25304	6.25874	7.28722	7.29384	-0.00570407	-0.00661982	0.666196	0.678271	0.012075
hsa04062	6352	2826	7.79121	7.88918	5.52701	5.54365	-0.0979678	-0.0166329	0.0818101	0.069754	-0.0120562
hsa04062	1236	3718	6.18085	6.22262	7.28722	7.29384	-0.0417654	-0.00661982	0.0531664	0.0411993	-0.0119671
hsa04062	6346	1232	5.7285	5.72811	5.20916	5.23741	0.000388624	-0.0282496	0.518777	0.530633	0.011856
hsa04062	6356	2826	5.95639	5.97222	5.52701	5.54365	-0.015833	-0.0166329	0.0785286	0.0669087	-0.0116199
hsa04062	3627	10803	8.94514	8.79391	4.92349	4.92276	0.151229	0.000734313	-0.102033	-0.0904636	0.0115691
hsa04062	3576	1235	6.67997	6.59159	4.50308	4.54883	0.0883821	-0.0457558	-0.0555262	-0.0440317	0.0114945
hsa04062	10563	1236	7.15294	7.38521	6.18085	6.22262	-0.232261	-0.0417654	0.585324	0.596775	0.0114512
hsa04062	10850	7852	4.98886	4.96318	8.98822	9.02615	0.0256737	-0.0379253	-0.0871051	-0.0984635	-0.0113585
hsa04062	6354	2829	5.19597	5.19165	5.09519	5.0823	0.0043209	0.0128828	0.239054	0.250388	0.0113339
hsa04062	2268	2185	6.89328	6.91776	6.96955	7.02944	-0.0244767	-0.0598897	0.388934	0.37768	-0.0112544
hsa04062	6360	1237	6.22048	6.25635	6.01217	6.00716	-0.0358615	0.0050079	0.395085	0.383837	-0.0112481
hsa04062	6714	5295	7.82744	7.82763	8.58857	8.87894	-0.000186291	-0.29037	-0.152189	-0.163252	-0.0110624
hsa04062	6360	1234	6.22048	6.25635	8.47285	8.53765	-0.0358615	-0.0647932	0.131291	0.120315	-0.0109761
hsa04062	6363	2826	8.01958	8.24867	5.52701	5.54365	-0.229094	-0.0166329	0.096346	0.107296	0.0109504
hsa04062	6352	2833	7.79121	7.88918	7.13964	7.16026	-0.0979678	-0.0206119	0.733795	0.722849	-0.010946
hsa04062	10850	2826	4.98886	4.96318	5.52701	5.54365	0.0256737	-0.0166329	0.240431	0.251334	0.0109032
hsa04062	6368	1235	4.24865	4.26776	4.50308	4.54883	-0.019109	-0.0457558	0.0971183	0.107683	0.0105649
hsa04062	207	2309	9.05306	8.99951	9.41714	9.45425	0.0535496	-0.0371142	-0.0402028	-0.0296931	0.0105097
hsa04062	6372	1235	4.01016	4.07532	4.50308	4.54883	-0.0651547	-0.0457558	0.051393	0.0617718	0.0103788
hsa04062	3627	1232	8.94514	8.79391	5.20916	5.23741	0.151229	-0.0282496	-0.103135	-0.113494	-0.010359
hsa04062	2783	5290	9.21027	9.17439	6.49353	6.5384	0.0358826	-0.0448678	0.0841799	0.0945377	0.0103577
hsa04062	5291	3265	7.32909	7.2281	7.33337	7.20237	0.100992	0.131	0.196961	0.186791	-0.0101706
hsa04062	6372	10663	4.01016	4.07532	5.99783	6.02359	-0.0651547	-0.0257606	0.0794285	0.0692852	-0.0101433
hsa04062	6372	729230	4.01016	4.07532	6.3076	6.38921	-0.0651547	-0.0816052	0.0216742	0.0317645	0.0100902
hsa04062	6354	2826	5.19597	5.19165	5.52701	5.54365	0.0043209	-0.0166329	0.137954	0.148013	0.0100585
hsa04062	5196	1234	7.16885	7.1651	8.47285	8.53765	0.00374839	-0.0647932	0.109476	0.119463	0.00998737
hsa04062	6370	2833	5.82737	5.83223	7.13964	7.16026	-0.00486487	-0.0206119	0.179381	0.169603	-0.00977753
hsa04062	729230	2773	6.3076	6.38921	9.78244	9.71388	-0.0816052	0.0685605	0.0674578	0.0771709	0.00971309
hsa04062	6360	1232	6.22048	6.25635	5.20916	5.23741	-0.0358615	-0.0282496	0.597068	0.587376	-0.00969196
hsa04062	3055	3702	7.01625	6.96547	5.91154	5.92916	0.0507783	-0.0176279	0.547731	0.538062	-0.00966951
hsa04062	5291	5747	7.32909	7.2281	8.89907	8.83914	0.100992	0.0599288	0.245688	0.255322	0.00963401
hsa04062	5590	5594	7.92928	7.8962	8.01757	7.90518	0.0330804	0.112387	-0.163037	-0.172649	-0.00961251
hsa04062	6356	2833	5.95639	5.97222	7.13964	7.16026	-0.015833	-0.0206119	0.446723	0.456114	0.00939079
hsa04062	2921	10803	4.4362	4.439	4.92349	4.92276	-0.00279902	0.000734313	0.17843	0.187812	0.00938227
hsa04062	4067	5293	7.71916	7.83084	7.56898	7.6267	-0.111683	-0.0577246	0.617054	0.607679	-0.00937494
hsa04062	6361	1236	4.80715	4.81566	6.18085	6.22262	-0.00850145	-0.0417654	0.350791	0.34142	-0.00937053
hsa04062	6369	643	5.38633	5.39237	6.16975	6.18719	-0.00603919	-0.0174449	0.394523	0.403854	0.00933075
hsa04062	6354	1235	5.19597	5.19165	4.50308	4.54883	0.0043209	-0.0457558	-0.0762472	-0.0855504	-0.00930315
hsa04062	6355	2833	7.79715	7.73406	7.13964	7.16026	0.0630885	-0.0206119	0.383015	0.374081	-0.00893423
hsa04062	5291	3702	7.32909	7.2281	5.91154	5.92916	0.100992	-0.0176279	-0.0928353	-0.101626	-0.00879056
hsa04062	6361	1234	4.80715	4.81566	8.47285	8.53765	-0.00850145	-0.0647932	0.310489	0.301907	-0.00858169
hsa04062	6366	3579	6.62202	6.72303	4.88773	4.91016	-0.101006	-0.022431	0.166909	0.1753	0.00839139
hsa04062	2783	5293	9.21027	9.17439	7.56898	7.6267	0.0358826	-0.0577246	-0.169571	-0.177867	-0.00829571
hsa04062	5473	2826	4.65077	4.66207	5.52701	5.54365	-0.0113004	-0.0166329	0.111558	0.103664	-0.00789447
hsa04062	2791	5331	7.56809	7.74403	6.77755	6.72834	-0.175936	0.0492104	-0.188044	-0.180186	0.00785794
hsa04062	6346	3579	5.7285	5.72811	4.88773	4.91016	0.000388624	-0.022431	0.217875	0.210045	-0.00783016
hsa04062	2921	7852	4.4362	4.439	8.98822	9.02615	-0.00279902	-0.0379253	0.116528	0.124325	0.00779609
hsa04062	6347	643	8.18381	8.30587	6.16975	6.18719	-0.122055	-0.0174449	-0.0446031	-0.052272	-0.00766891
hsa04062	5197	1236	3.52606	3.53269	6.18085	6.22262	-0.00663211	-0.0417654	0.0151848	0.0228435	0.00765869
hsa04062	6362	1232	6.71999	6.67447	5.20916	5.23741	0.0455155	-0.0282496	0.0594014	0.051874	-0.00752738
hsa04062	7409	5880	6.81269	6.81834	9.09387	9.18381	-0.00565178	-0.0899412	0.70712	0.699676	-0.00744397
hsa04062	4283	3577	8.74326	8.64481	7.59757	7.56483	0.098451	0.0327412	-0.206435	-0.199082	0.00735337
hsa04062	643	2770	6.16975	6.18719	4.63431	4.66428	-0.0174449	-0.0299779	-0.0981336	-0.105406	-0.00727253
hsa04062	51764	5293	5.25992	5.28184	7.56898	7.6267	-0.0219187	-0.0577246	-0.114518	-0.121769	-0.00725139
hsa04062	3576	1524	6.67997	6.59159	7.4334	7.94334	0.0883821	-0.509939	-0.239351	-0.232144	0.00720734
hsa04062	5197	2826	3.52606	3.53269	5.52701	5.54365	-0.00663211	-0.0166329	0.103152	0.110359	0.0072067
hsa04062	6352	1232	7.79121	7.88918	5.20916	5.23741	-0.0979678	-0.0282496	-0.046859	-0.0538934	-0.00703435
hsa04062	6368	1233	4.24865	4.26776	6.25304	6.25874	-0.019109	-0.00570407	0.512448	0.505476	-0.00697241
hsa04062	6347	729230	8.18381	8.30587	6.3076	6.38921	-0.122055	-0.0816052	0.529878	0.536372	0.00649332
hsa04062	2833	2771	7.13964	7.16026	8.94258	8.9145	-0.0206119	0.0280761	0.173091	0.179367	0.0062765
hsa04062	2791	8503	7.56809	7.74403	9.03917	9.03812	-0.175936	0.00104046	-0.0614889	-0.0677416	-0.0062527
hsa04062	2826	3718	5.52701	5.54365	7.28722	7.29384	-0.0166329	-0.00661982	0.157864	0.16401	0.00614682
hsa04062	3576	643	6.67997	6.59159	6.16975	6.18719	0.0883821	-0.0174449	-0.0160357	-0.0221596	-0.00612387
hsa04062	6355	643	7.79715	7.73406	6.16975	6.18719	0.0630885	-0.0174449	-0.0636052	-0.0576935	0.00591172
hsa04062	6368	2833	4.24865	4.26776	7.13964	7.16026	-0.019109	-0.0206119	0.264172	0.26998	0.00580832
hsa04062	6357	1230	6.97778	7.00746	7.31022	7.30597	-0.029673	0.00424111	0.0549679	0.0607308	0.00576286
hsa04062	2782	5331	10.2873	10.3806	6.77755	6.72834	-0.0933167	0.0492104	-0.0765834	-0.0821637	-0.00558028
hsa04062	2771	115	8.94258	8.9145	7.54403	7.62185	0.0280761	-0.0778165	0.0375322	0.0319929	-0.00553925
hsa04062	6361	10663	4.80715	4.81566	5.99783	6.02359	-0.00850145	-0.0257606	0.407533	0.413001	0.00546784
hsa04062	3055	5293	7.01625	6.96547	7.56898	7.6267	0.0507783	-0.0577246	0.602161	0.596873	-0.00528824
hsa04062	6373	1233	5.32102	5.22474	6.25304	6.25874	0.0962793	-0.00570407	-0.0154102	-0.0206248	-0.00521465
hsa04062	5291	3845	7.32909	7.2281	9.21437	9.25784	0.100992	-0.0434751	0.114582	0.109462	-0.0051206
hsa04062	7410	387	7.24275	7.24662	11.1888	11.1344	-0.00386723	0.0544346	0.0602078	0.0551003	-0.00510748
hsa04062	6354	3579	5.19597	5.19165	4.88773	4.91016	0.0043209	-0.022431	0.255887	0.260699	0.00481266
hsa04062	5293	3845	7.56898	7.6267	9.21437	9.25784	-0.0577246	-0.0434751	-0.0466535	-0.0514037	-0.00475023
hsa04062	6372	1237	4.01016	4.07532	6.01217	6.00716	-0.0651547	0.0050079	0.197445	0.202157	0.00471185
hsa04062	6366	10803	6.62202	6.72303	4.92349	4.92276	-0.101006	0.000734313	0.0224226	0.0177798	-0.00464282
hsa04062	6361	7852	4.80715	4.81566	8.98822	9.02615	-0.00850145	-0.0379253	0.0576582	0.053166	-0.00449217
hsa04062	6369	3579	5.38633	5.39237	4.88773	4.91016	-0.00603919	-0.022431	0.227522	0.231715	0.00419359
hsa04062	7409	998	6.81269	6.81834	8.93522	9.09481	-0.00565178	-0.159594	-0.00716565	-0.00297269	0.00419296
hsa04062	6360	1524	6.22048	6.25635	7.4334	7.94334	-0.0358615	-0.509939	-0.0116508	-0.00745826	0.0041925
hsa04062	2826	2771	5.52701	5.54365	8.94258	8.9145	-0.0166329	0.0280761	0.109519	0.113616	0.00409763
hsa04062	6346	3577	5.7285	5.72811	7.59757	7.56483	0.000388624	0.0327412	0.436124	0.439903	0.0037789
hsa04062	6360	1230	6.22048	6.25635	7.31022	7.30597	-0.0358615	0.00424111	-0.0171077	-0.0134343	0.00367345
hsa04062	3577	2771	7.59757	7.56483	8.94258	8.9145	0.0327412	0.0280761	-0.0630355	-0.0594965	0.00353907
hsa04062	9547	1237	9.24616	9.49714	6.01217	6.00716	-0.250989	0.0050079	-0.0299197	-0.033408	-0.00348828
hsa04062	2782	8503	10.2873	10.3806	9.03917	9.03812	-0.0933167	0.00104046	0.0886926	0.0920988	0.00340615
hsa04062	6354	643	5.19597	5.19165	6.16975	6.18719	0.0043209	-0.0174449	0.185229	0.181832	-0.00339698
hsa04062	6369	2826	5.38633	5.39237	5.52701	5.54365	-0.00603919	-0.0166329	0.251577	0.248189	-0.00338754
hsa04062	6366	3577	6.62202	6.72303	7.59757	7.56483	-0.101006	0.0327412	-0.0497804	-0.0465295	0.00325093
hsa04062	9547	1235	9.24616	9.49714	4.50308	4.54883	-0.250989	-0.0457558	0.134177	0.137274	0.00309692
hsa04062	3576	3579	6.67997	6.59159	4.88773	4.91016	0.0883821	-0.022431	0.0599538	0.0629941	0.00304033
hsa04062	2787	5331	10.4147	10.4069	6.77755	6.72834	0.00774891	0.0492104	0.00395695	0.000949039	-0.00300791
hsa04062	2771	109	8.94258	8.9145	6.97311	7.02655	0.0280761	-0.0534365	0.145903	0.143029	-0.00287483
hsa04062	9547	1236	9.24616	9.49714	6.18085	6.22262	-0.250989	-0.0417654	0.083859	0.0866137	0.00275464
hsa04062	10563	1524	7.15294	7.38521	7.4334	7.94334	-0.232261	-0.509939	-0.237292	-0.239973	-0.00268108
hsa04062	2786	5291	6.73704	6.70182	7.32909	7.2281	0.0352255	0.100992	-0.129882	-0.127303	0.00257912
hsa04062	2921	643	4.4362	4.439	6.16975	6.18719	-0.00279902	-0.0174449	0.033554	0.0311878	-0.00236613
hsa04062	6364	729230	4.87319	4.88033	6.3076	6.38921	-0.00714143	-0.0816052	0.126546	0.124376	-0.00217087
hsa04062	2788	5291	6.08603	6.16221	7.32909	7.2281	-0.0761794	0.100992	0.00619822	0.00806509	0.00186687
hsa04062	998	5058	8.93522	9.09481	4.98109	4.92696	-0.159594	0.054132	-0.000132613	-0.00194287	-0.00181025
hsa04062	2792	5294	3.70812	3.68772	5.0012	5.02485	0.0203972	-0.0236442	0.114653	0.116311	0.00165862
hsa04062	10451	5879	9.52694	9.63234	11.5969	11.5638	-0.105403	0.0331532	0.122239	0.120648	-0.00159127
hsa04062	6373	3579	5.32102	5.22474	4.88773	4.91016	0.0962793	-0.022431	0.0586781	0.0601981	0.00152009
hsa04062	2770	114	4.63431	4.66428	5.31552	5.32151	-0.0299779	-0.00598721	-0.0435108	-0.0420175	0.00149333
hsa04062	10803	3718	4.92349	4.92276	7.28722	7.29384	0.000734313	-0.00661982	0.567808	0.566345	-0.00146255
hsa04062	6363	3577	8.01958	8.24867	7.59757	7.56483	-0.229094	0.0327412	-0.178306	-0.176846	0.00146008
hsa04062	6347	2833	8.18381	8.30587	7.13964	7.16026	-0.122055	-0.0206119	0.349115	0.350218	0.00110294
hsa04062	2770	6714	4.63431	4.66428	7.82744	7.82763	-0.0299779	-0.000186291	-0.0611119	-0.0601279	0.000984068
hsa04062	6364	2829	4.87319	4.88033	5.09519	5.0823	-0.00714143	0.0128828	0.0232767	0.0241983	0.000921627
hsa04062	3627	1235	8.94514	8.79391	4.50308	4.54883	0.151229	-0.0457558	0.0540115	0.0546304	0.00061887
hsa04062	6368	1230	4.24865	4.26776	7.31022	7.30597	-0.019109	0.00424111	0.223426	0.222809	-0.000617072
hsa04062	2919	1237	4.7504	4.80017	6.01217	6.00716	-0.0497768	0.0050079	0.103523	0.104038	0.000515016
hsa04062	7409	387	6.81269	6.81834	11.1888	11.1344	-0.00565178	0.0544346	0.0849244	0.0844115	-0.000512908
hsa04062	3627	3577	8.94514	8.79391	7.59757	7.56483	0.151229	0.0327412	-0.144451	-0.143986	0.000464967
hsa04062	6362	3579	6.71999	6.67447	4.88773	4.91016	0.0455155	-0.022431	0.208694	0.208322	-0.000371798
hsa04062	2786	5296	6.73704	6.70182	6.82499	6.83263	0.0352255	-0.00763561	0.145776	0.145947	0.000171414
hsa04062	6362	7852	6.71999	6.67447	8.98822	9.02615	0.0455155	-0.0379253	0.268311	0.268153	-0.000158411
hsa04062	729230	3718	6.3076	6.38921	7.28722	7.29384	-0.0816052	-0.00661982	0.00295218	0.00288124	-7.0935e-05
hsa04062	2786	5295	6.73704	6.70182	8.58857	8.87894	0.0352255	-0.29037	-0.263184	-0.263243	-5.95257e-05
hsa04062	6363	1232	8.01958	8.24867	5.20916	5.23741	-0.229094	-0.0282496	-0.0871088	-0.087104	4.75695e-06
hsa04064	23586	7189	6.16651	6.19137	6.8013	6.83113	-0.0248614	-0.0298313	0.0300101	0.145464	0.115454
[truncated: 17,137 more rows]
